# Supplementary material for: Fresh Phyllanthus emblica (Amla) Fruit Supplementation Enhances Milk Fatty Acid Profiles and the Antioxidant Capacities of Milk and Blood in Dairy Cows
Source: Antioxidants (Basel). 2022 Feb 28;11(3):485. doi: 10.3390/antiox11030485 (PMC8944803; doi:10.3390/antiox11030485)
Supplement: Supplementary file 1 [file antioxidants-11-00485-s001.zip]

Archive with 4 entries (4 files):
- Table S1.pdf
- Table S2.xlsx
- Table S3.pdf
- Table S4.pdf
