# Supplementary material for: Fresh Phyllanthus emblica (Amla) Fruit Supplementation Enhances Milk Fatty Acid Profiles and the Antioxidant Capacities of Milk and Blood in Dairy Cows
Source: Antioxidants (Basel). 2022 Feb 28;11(3):485. doi: 10.3390/antiox11030485 (PMC8944803; doi:10.3390/antiox11030485)
Supplement: Supplementary file 1 [file antioxidants-11-00485-s001.zip › Table S2.xlsx]

## Sheet: Sheet1
	Table S2. A list of the 514 metabolites detected in fresh amla (Phyllanthus emblica ) fruit
Index	Ion mode	Q1 (Da)	Q3 (Da)	Molecular Weight (Da)	Formula	Ionization model	Compounds	Class I	Class II	Level	mix01	mix02	mix03	Amla-F
mws0217	Positive	76.04	29.99	75.032	C2H5NO2	[M+H]+	L-Glycine	Amino acids and derivatives	Amino acids and derivatives	1	15331	13574	12217	8189.5
pme3017	Positive	104.07	58	103.063	C4H9NO2	[M+H]+	2-Aminoisobutyric acid	Organic acids	Organic acids	2	3849700	3633000	3884200	4673900
MWSmce585	Positive	104.07	59.01	103.063	C4H9NO2	[M+H]+	Methyl 3-aminopropanoate	Amino acids and derivatives	Amino acids and derivatives	2	3647100	3692400	3554100	4498100
pme0010	Positive	106	60	105.043	C3H7NO3	[M+H]+	L-Serine	Amino acids and derivatives	Amino acids and derivatives	1	2958300	3209100	3455700	5285100
MWStz040	Positive	116.07	70.07	115.063	C5H9NO2	[M+H]+	Pterolactam	Alkaloids	Pyrrole alkaloids	1	11019000	11550000	11495000	15552000
pme0006	Positive	116.07	70.1	115.063	C5H9NO2	[M+H]+	L-Proline	Amino acids and derivatives	Amino acids and derivatives	1	11588000	11656000	11694000	15795000
mws0376	Negative	115	71	116.011	C4H4O4	[M-H]-	Fumaric acid	Organic acids	Organic acids	1	937340	996420	1031900	961370
mws0256	Positive	118.09	72.1	117.079	C5H11NO2	[M+H]+	L-Valine	Amino acids and derivatives	Amino acids and derivatives	1	14849000	15980000	15168000	19623000
MWSmce548	Positive	118.09	58.07	117.079	C5H11NO2	[M+H]+	Betaine	Alkaloids	Alkaloids	1	4443500	4584100	4712700	1349700
mws0230	Positive	120.07	74	119.058	C4H9NO3	[M+H]+	L-Threonine	Amino acids and derivatives	Amino acids and derivatives	1	820850	849010	810170	1058100
pmp001287	Positive	120.08	103.05	119.073	C8H9N	[M+H]+	N-Benzylmethylene isomethylamine	Alkaloids	Alkaloids	1	584670	582890	553510	678030
mws0133	Positive	123.06	80.05	122.048	C6H6N2O	[M+H]+	Nicotinamide	Others	Vitamin	1	1340800	1325100	1328700	73155
pme0490	Positive	124.04	78	123.032	C6H5NO2	[M+H]+	Nicotinic acid (Vitamin B3)	Others	Vitamin	1	331400	334870	374640	102290
Lmbp000668	Positive	124.04	78.03	123.032	C6H5NO2	[M+H]+	Isonicotinic acid	Others	Vitamin	1	314990	344950	361010	85059
MWSmce536	Negative	125.02	79.02	126.032	C6H6O3	[M-H]-	Methyl 2-furoate	Organic acids	Organic acids	2	147290	135100	188500	18702
MWS2027	Positive	129.03	69	128.022	C4H4N2O3	[M+H]+	Barbituric acid;Malonylurea;2,4,6-Pyrimidinetrione	Nucleotides and derivatives	Nucleotides and derivatives	2	111750	169530	175720	175440
mws0263	Negative	128.04	82.03	129.043	C5H7NO3	[M-H]-	5-Oxo-L-Proline	Amino acids and derivatives	Amino acids and derivatives	1	71267	40176	67919	52602
ML10181668	Positive	130.09	84.08	129.079	C6H11NO2	[M+H]+	Cycloleucine	Amino acids and derivatives	Amino acids and derivatives	2	11509000	10832000	9735600	14705000
Rfmb319	Positive	130.09	84.08	129.079	C6H11NO2	[M+H]+	L-Pipecolic Acid	Organic acids	Organic acids	2	3332600	3453300	3543900	3155700
Zmdp000376	Positive	130.09	84.08	129.09	C5H11N3O	[M+H]+	4-Guanidinobutanal	Others	Others	2	39408000	37091000	37073000	40146000
mws1587	Positive	132.1	86	131.095	C6H13NO2	[M+H]+	L-Norleucine*	Amino acids and derivatives	Amino acids and derivatives	1	17843000	18562000	19592000	23059000
pmp001198	Positive	132.1	57.1	131.095	C6H13NO2	[M+H]+	6-Deoxyfagomine	Alkaloids	Piperidine alkaloids	2	387010	385510	420330	528280
mws0258	Positive	132.1	86	131.095	C6H13NO2	[M+H]+	L-Isoleucine*	Amino acids and derivatives	Amino acids and derivatives	1	17401000	18805000	19110000	22155000
mws0227	Positive	132.1	86.2	131.095	C6H13NO2	[M+H]+	L-Leucine*	Amino acids and derivatives	Amino acids and derivatives	1	17300000	18037000	19539000	22921000
mws0001	Positive	133.06	74	132.054	C4H8N2O3	[M+H]+	L-Asparagine	Amino acids and derivatives	Amino acids and derivatives	1	3044300	3164300	3249500	3651500
pme2527	Positive	133	116	132.09	C5H12N2O2	[M+H]+	L-Ornithine	Amino acids and derivatives	Amino acids and derivatives	1	140790	147220	138640	227620
MWSmce609	Positive	134.04	74.02	133.038	C4H7NO4	[M+H]+	L-Aspartic acid	Amino acids and derivatives	Amino acids and derivatives	1	520390	614930	522650	636710
mws0275	Negative	133.01	71.01	134.022	C4H6O5	[M-H]-	L-Malic acid	Organic acids	Organic acids	1	1967200	2196800	2184400	1917000
Zmdp000972	Positive	136.04	91.05	135.035	C4H9NO2S	[M+H]+	S-Methyl-L-cysteine	Amino acids and derivatives	Amino acids and derivatives	2	330380	363470	346500	690980
HJKP000649	Positive	136.07	91.05	135.068	C8H9NO	[M+H]+	N-benzylformamide	Alkaloids	Alkaloids	1	426490	499270	456450	871420
pme2268	Positive	138.06	94.07	137.048	C7H7NO2	[M+H]+	Trigonelline	Alkaloids	Pyridine alkaloids	1	21672000	23469000	23039000	21480000
pmb0764	Positive	144.05	113.2	143.04	C6H9NOS	[M+H]+	4-Methyl-5-thiazoleethanol	Others	Others	2	935530	926990	974750	336580
Hmmp002124	Positive	146.06	118.06	145.053	C9H7NO	[M+H]+	Indole-3-carboxaldehyde	Alkaloids	Plumerane	1	8685.9	14809	8289.1	12108
Wmzn000227	Negative	145.06	109.04	146.058	C6H10O4	[M-H]-	2,2-Dimethylsuccinic acid	Organic acids	Organic acids	2	278540	332890	311160	402360
pme0193	Positive	147.08	84	146.069	C5H10N2O3	[M+H]+	L-Glutamine	Amino acids and derivatives	Amino acids and derivatives	1	4248800	3918400	3904300	6580300
pme0026	Positive	147.11	84	146.106	C6H14N2O2	[M+H]+	L-Lysine	Amino acids and derivatives	Amino acids and derivatives	1	3548400	3490200	3671100	5569400
pme0014	Positive	148.06	84	147.053	C5H9NO4	[M+H]+	L-Glutamic acid	Amino acids and derivatives	Amino acids and derivatives	1	19730000	19557000	19837000	22556000
pmp001285	Positive	149.02	65.04	148.016	C8H4O3	[M+H]+	Phthalic anhydride	Phenolic acids	Phenolic acids	1	548840	517160	586770	362300
Zmyn000247	Negative	147.03	57.03	148.037	C5H8O5	[M-H]-	2-Hydroxyglutaric Acid	Organic acids	Organic acids	2	4307100	4105400	4303600	3379700
ML10171848	Negative	147.03	85.03	148.037	C5H8O5	[M-H]-	D-Arabinono-1,4-lactone	Others	Saccharides and Alcohols	2	413280	396370	392430	80634
Zmyn000230	Negative	147.03	57.03	148.037	C5H8O5	[M-H]-	2-Dehydro-3-deoxy-L-arabinonate	Others	Saccharides and Alcohols	2	3621200	3617900	3742200	3221400
Lmbn000216	Negative	147.03	57.03	148.037	C5H8O5	[M-H]-	3-Methylmalic acid	Organic acids	Organic acids	2	5464500	6012400	6287200	4691000
mws2213	Negative	147.05	77.01	148.052	C9H8O2	[M-H]-	Cinnamic acid	Phenolic acids	Phenolic acids	1	105030	93386	109110	2456.5
pme1210	Positive	150.06	61	149.051	C5H11NO2S	[M+H]+	L-Methionine	Amino acids and derivatives	Amino acids and derivatives	1	222920	279160	272970	456810
pme1109	Positive	152.06	135	151.049	C5H5N5O	[M+H]+	Guanine	Nucleotides and derivatives	Nucleotides and derivatives	2	212180	244530	285650	62149
mws0254	Positive	156.08	110	155.069	C6H9N3O2	[M+H]+	L-Histidine	Amino acids and derivatives	Amino acids and derivatives	1	1770000	1918400	2062100	3258000
mws1550	Positive	162.06	73.1	161.051	C6H11NO2S	[M+H]+	S-Allyl-L-cysteine	Amino acids and derivatives	Amino acids and derivatives	2	120220	124480	140570	47279
pme2914	Negative	161.05	99	162.053	C6H10O5	[M-H]-	3-Hydroxy-3-methylpentane-1,5-dioic acid	Amino acids and derivatives	Amino acids and derivatives	1	2469700	2726300	2809500	1130600
pmf0440	Positive	163.08	91.1	162.068	C10H10O2	[M+H]+	4-MethoxycinnaMaldehyde	Phenolic acids	Phenolic acids	1	16292	19611	22181	31567
Lmbp000123	Positive	164.07	56.05	163.067	C6H13NO2S	[M+H]+	L-Homomethionine	Amino acids and derivatives	Amino acids and derivatives	1	1789900	1838600	1921100	3813400
pme0021	Positive	166.09	120.08	165.07	C9H11NO2	[M+H]+	L-Phenylalanine	Amino acids and derivatives	Amino acids and derivatives	1	21611000	21300000	22404000	25668000
mws0344	Negative	165.04	75	166.048	C5H10O6	[M-H]-	D-Xylonic acid	Others	Saccharides and Alcohols	1	4576800	5767000	5970000	4835400
Lmgp002595	Positive	167.07	121.03	166.063	C9H10O3	[M+H]+	Acetovanillone	Phenolic acids	Phenolic acids	2	27463	34247	23464	53218
MWSmce165	Negative	165.08	59.02	166.084	C6H14O5	[M-H]-	L-Fucitol	Others	Saccharides and Alcohols	2	771460	840880	908740	812870
Zmjp000624	Positive	168.06	150.05	167.058	C8H9NO3	[M+H]+	Pyridoxal	Others	Vitamin	2	7882.8	9517.6	7519.4	4114.5
Lmmp003042	Positive	169.05	123.04	168.042	C8H8O4	[M+H]+	Protocatechuic Acid Methyl Ester	Phenolic acids	Phenolic acids	2	59137	64852	50030	65943
mws0024	Negative	169.01	125	170.022	C7H6O5	[M-H]-	Gallic acid	Phenolic acids	Phenolic acids	1	7737800	7850000	8460100	6565300
Xmbp001692	Positive	171.03	81.03	170.022	C7H6O5	[M+H]+	2,4,6-Trihydroxybenzoic acid	Phenolic acids	Phenolic acids	1	33255000	32046000	35026000	45003000
mws1401	Positive	175.11	84	174.1	C7H14N2O3	[M+H]+	L-Theanine	Amino acids and derivatives	Amino acids and derivatives	2	120970	137680	151780	126900
mws0260	Positive	175.12	116	174.112	C6H14N4O2	[M+H]+	L-Arginine	Amino acids and derivatives	Amino acids and derivatives	1	6651100	7810500	7969300	8795100
pme2559	Negative	174.04	88	175.048	C6H9NO5	[M-H]-	N-Acetyl-L-Aspartic Acid	Amino acids and derivatives	Amino acids and derivatives	1	586930	724820	657840	781080
MWSmce690	Negative	175.02	59.01	176.032	C6H8O6	[M-H]-	Erythorbic Acid; Isoascorbic Acid	Others	Vitamin	2	5779000	6653300	6706800	11789000
Hmfn000531	Negative	175.02	87.01	176.032	C6H8O6	[M-H]-	L-Ascorbic acid (Vitamin C)	Others	Vitamin	1	935440	899730	1005200	1418200
mws4175	Negative	175.02	85.03	176.032	C6H8O6	[M-H]-	D-Glucurono-6,3-lactone	Others	Saccharides and Alcohols	2	911030	1291000	1238100	1721300
Lmbn001754	Negative	175.06	115.04	176.068	C7H12O5	[M-H]-	3-Isopropylmalic Acid*	Organic acids	Organic acids	2	5006700	5025800	4843500	77431
pmb3101	Negative	175.06	115	176.068	C7H12O5	[M-H]-	2-Isopropylmalic Acid	Organic acids	Organic acids	1	5425800	5305000	5564800	60931
Zmgn001448	Negative	175.06	115.04	176.068	C7H12O5	[M-H]-	2-Propylmalic Acid*	Organic acids	Organic acids	2	5037500	5454200	6618300	74041
Hmln000297	Negative	179.05	59.01	180.063	C6H12O6	[M-H]-	Inositol	Others	Saccharides and Alcohols	1	14555000	16914000	17254000	15982000
mws4170	Negative	179.06	59.01	180.063	C6H12O6	[M-H]-	D-Glucose	Others	Saccharides and Alcohols	1	17209000	16339000	15969000	17044000
mws1164	Negative	179.06	59.01	180.063	C6H12O6	[M-H]-	D-Fructose	Others	Saccharides and Alcohols	1	18021000	17575000	18274000	18293000
Cmyp007180	Positive	181.12	107.09	180.115	C11H16O2	[M+H]+	Dihydroactinidiolide	Others	Others	2	182510	193000	178290	56697
MWStz070	Positive	182.08	91.05	181.074	C9H11NO3	[M+H]+	N-(2-Hydroxy-4-methoxyphenyl)acetamide	Alkaloids	Phenolamine	1	5293900	5785300	5997700	9953500
mws0250	Positive	182.08	136.1	181.074	C9H11NO3	[M+H]+	L-Tyrosine	Amino acids and derivatives	Amino acids and derivatives	1	6523600	7197600	7136900	12328000
Zmsp000878	Positive	182.08	136.08	181.074	C9H11NO3	[M+H]+	4-Hydroxy-5-(2-oxo-1-pyrrolidinyl)benzoic acid	Alkaloids	Pyrrole alkaloids	1	1483100	1480900	1507000	2638700
MWSHY0042	Positive	183.07	140.05	182.058	C9H10O4	[M+H]+	Syringaldehyde	Phenolic acids	Phenolic acids	1	79243	70349	80326	56213
MWSmce387	Negative	183.03	124.02	184.037	C8H8O5	[M-H]-	3-O-Methylgallic acid	Phenolic acids	Phenolic acids	1	815100	840810	835330	103410
Lmyn002788	Negative	183.03	124.02	184.037	C8H8O5	[M-H]-	Methyl gallate	Phenolic acids	Phenolic acids	1	25533000	30744000	27500000	27053000
HJN037	Negative	183.03	124.02	184.037	C8H8O5	[M-H]-	4-O-Methylgallic Acid	Phenolic acids	Phenolic acids	2	21591000	22056000	24291000	22478000
Wmmn002441	Negative	183.03	124.02	184.11	C10H16O3	[M-H]-	(E)-Linalool-1-oic acid	Lipids	Free fatty acids	2	31227000	32835000	31270000	31885000
Hmgp002327	Positive	188.07	118.06	187.063	C11H9O2N	[M+H]+	3-amino-2-naphthoic acid	Alkaloids	Alkaloids	1	7494800	7747000	7607100	11759000
Hmmp001310	Positive	188.07	118.07	187.063	C11H9NO2	[M+H]+	3-Indoleacrylic acid	Alkaloids	Plumerane	1	6669800	6565800	6724900	10123000
pmn001492	Negative	187.1	123.1	188.041	C11H8O3	[M-H]-	Ayapin	Lignans and Coumarins	Coumarins	2	411890	391830	434180	50473
pmn001380	Negative	187.1	169.09	188.105	C9H16O4	[M-H]-	Eucommiol	Others	Others	1	454830	456690	523520	60279
mws0237	Negative	187.1	125	188.105	C9H16O4	[M-H]-	Azelaic acid	Organic acids	Organic acids	1	8076300	8528000	8732100	968170
Zmjp000182	Positive	189.13	70.07	188.127	C7H16N4O2	[M+H]+	N-Monomethyl-L-arginine	Amino acids and derivatives	Amino acids and derivatives	1	397690	365790	285520	320180
Zmyn000453	Negative	191.02	111.01	192.027	C6H8O7	[M-H]-	Isocitric Acid	Organic acids	Organic acids	2	8617500	8954500	8862100	11981000
mws0281	Negative	191.02	111.01	192.027	C6H8O7	[M-H]-	Citric Acid	Organic acids	Organic acids	1	4410500	4379300	4265100	3932600
mws0277	Negative	191.06	85	192.063	C7H12O6	[M-H]-	Quinic Acid	Organic acids	Organic acids	1	17777000	18379000	18916000	24495000
Lmmp002080	Positive	193.13	105.03	192.126	C11H16N2O	[M+H]+	N-(4-Aminobutyl)benzamide	Alkaloids	Alkaloids	2	126260	116970	94511	156570
pme0534	Negative	195.05	74.9	196.058	C6H12O7	[M-H]-	Gluconic acid	Others	Saccharides and Alcohols	1	820860	870810	873370	1153800
mws0027	Negative	197.05	123	198.053	C9H10O5	[M-H]-	Syringic acid	Phenolic acids	Phenolic acids	2	80626	90574	107540	11363
pme0310	Negative	197.05	124.02	198.053	C9H10O5	[M-H]-	Gallic Acid Ethyl Ester; Ethyl gallate	Phenolic acids	Phenolic acids	1	5722700	6103800	6537000	8859100
pmb2640	Negative	199.17	199.17	200.178	C12H24O2	[M-H]-	Dodecanoic acid (Lauric acid)	Lipids	Free fatty acids	2	90157	86851	84098	43933
NK10251888	Positive	203.15	70.07	202.143	C8H18N4O2	[M+H]+	NG,NG-Dimethyl-L-arginine	Amino acids and derivatives	Amino acids and derivatives	1	126970	162270	155110	128870
MWSslk108	Positive	204.13	85.03	203.116	C9H17NO4	[M+H]+	O-Acetyl-L-carnitine	Alkaloids	Alkaloids	2	272930	280350	253410	180210
Zmbp002538	Positive	205.1	146.06	204.09	C11H12N2O2	[M+H]+	1-Methoxy-indole-3-acetamide	Alkaloids	Plumerane	1	23412000	23365000	24236000	37339000
mws0282	Negative	203.08	116.05	204.09	C11H12N2O2	[M-H]-	L-Tryptophan	Amino acids and derivatives	Amino acids and derivatives	1	4163800	4510900	4832800	6933200
Lmln010063	Negative	205.16	189.13	206.167	C14H22O	[M-H]-	2,6-Di-tert-butylphenol*	Phenolic acids	Phenolic acids	1	298930	317640	311500	358400
Lmbn013410	Negative	205.16	189.13	206.167	C14H22O	[M-H]-	2,4-Di-Tert-Butylphenol*	Phenolic acids	Phenolic acids	1	332050	332670	317380	387640
Zmyn000108	Negative	209.03	85.03	210.038	C6H10O8	[M-H]-	D-Saccharic acid	Others	Saccharides and Alcohols	1	1704800	1392700	1670400	2520200
Zmpn000199	Negative	209.03	85.03	210.038	C6H10O8	[M-H]-	D-Galactaric acid	Others	Saccharides and Alcohols	1	1524500	1924100	1504100	2246000
Hmcn000192	Negative	209.07	59.01	210.073	C7H14O7	[M-H]-	Sedoheptulose	Others	Saccharides and Alcohols	2	12666000	12020000	13099000	15341000
MWS1900	Negative	215.13	153.13	216.136	C11H20O4	[M-H]-	Undecanedioic acid	Lipids	Free fatty acids	1	437010	466680	451180	27464
mws1337	Positive	220.12	202.1	219.111	C9H17NO5	[M+H]+	D-Pantothenic Acid	Others	Vitamin	1	2144100	2278600	2385600	2542500
MWS4296	Positive	223.11	120.08	222.1	C11H14N2O3	[M+H]+	Glycylphenylalanine	Amino acids and derivatives	Amino acids and derivatives	1	226060	240740	248110	186200
Lmqp003432	Positive	227.16	121.1	226.157	C13H22O3	[M+H]+	6,9-Dihydroxy-7-megastigmen-3-one	Terpenoids	Sesquiterpenoids	2	58458	57996	63066	62698
Lmhp001461	Positive	229.15	70.07	228.147	C11H20N2O3	[M+H]+	L-Prolyl-L-Leucine	Amino acids and derivatives	Amino acids and derivatives	1	43054	62105	44951	28786
mws0119	Negative	227.2	227.2	228.209	C14H28O2	[M-H]-	Myristic Acid	Lipids	Free fatty acids	1	14570000	13902000	14815000	9966600
Lmhp001670	Positive	231.16	72.08	230.163	C11H22N2O3	[M+H]+	L-Valyl-L-Leucine	Amino acids and derivatives	Amino acids and derivatives	1	285400	288820	303890	179030
mws4176	Positive	237.12	120.09	236.116	C12H16N2O3	[M+H]+	L-Alanyl-L-Phenylalanine	Amino acids and derivatives	Amino acids and derivatives	1	57309	61409	67646	37201
MWS0552	Negative	239.2	223.03	240.209	C15H28O2	[M-H]-	Cis-10-Pentadecenoic Acid(C15: 1)	Lipids	Free fatty acids	2	4260100	4494000	4581100	4659100
MWS2430	Negative	241.22	241.21	242.225	C15H30O2	[M-H]-	13-methylmyristic acid	Lipids	Free fatty acids	2	91406	87437	90948	63507
mws0359	Negative	241.22	241.22	242.225	C15H30O2	[M-H]-	Pentadecanoic Acid	Lipids	Free fatty acids	1	262770	240010	298840	113750
Lmhp002031	Positive	245.18	86.1	244.179	C12H24N2O3	[M+H]+	L-Leucyl-L-Leucine	Amino acids and derivatives	Amino acids and derivatives	1	440770	448710	436890	206840
pmb2591	Negative	245.09	203.2	246.1	C13H14N2O3	[M-H]-	N-Acetyl-L-Tryptophan	Amino acids and derivatives	Amino acids and derivatives	1	45766	62899	61811	49310
Zmln001312	Negative	247.03	191.04	248.032	C12H8O6	[M-H]-	Brevifolin[Geranium]	Phenolic acids	Phenolic acids	2	39772	71822	52344	48072
Lmcn009122	Negative	253.22	235.21	254.225	C16H30O2	[M-H]-	(7Z)-Hexadecenoic acid	Lipids	Free fatty acids	1	73903	74943	77966	18339
mws0361	Negative	253.22	235.19	254.225	C16H30O2	[M-H]-	Palmitoleic Acid	Lipids	Free fatty acids	1	52172	41992	53676	25006
mws0789	Negative	255.07	151	256.074	C15H12O4	[M-H]-	Pinocembrin (Dihydrochrysin)	Flavonoids	Flavanones	1	60193	57115	65608	10878
mws1488	Negative	255.23	237.22	256.24	C16H32O2	[M-H]-	Palmitic acid	Lipids	Free fatty acids	1	124060	117440	126000	73689
mws0120	Positive	258.11	104.11	257.103	C8H20NO6P	[M+H]+	Choline Alfoscerate	Lipids	PC	1	4570200	5098400	4413000	229080
mws0866	Negative	259.02	97	260.03	C6H13O9P	[M-H]-	D-Glucose 6-phosphate	Others	Saccharides and Alcohols	1	3229500	3393300	3522100	7211100
mws1090	Negative	259.02	97	260.03	C6H13O9P	[M-H]-	Glucose-1-phosphate	Others	Saccharides and Alcohols	1	3244900	2963700	3727300	6161000
Zmdp002216	Positive	261.14	86.1	260.137	C11H20N2O5	[M+H]+	L-γ-Glutamyl-L-leucine	Amino acids and derivatives	Amino acids and derivatives	2	83584	100970	91468	142040
Lmhp001732	Positive	263.13	70.07	262.132	C14H18N2O3	[M+H]+	L-Prolyl-L-Phenylalanine	Amino acids and derivatives	Amino acids and derivatives	1	82788	83143	86452	37966
pme0230	Positive	268.1	136.06	267.097	C10H13N5O4	[M+H]+	Adenosine	Nucleotides and derivatives	Nucleotides and derivatives	1	28586000	31613000	32732000	40014000
mws0383	Negative	267.23	267.23	268.24	C17H32O2	[M-H]-	10-Heptadecenoic Acid	Lipids	Free fatty acids	1	7946100	7565600	8358000	1468900
pmp000571	Positive	271.06	153.01	270.053	C15H10O5	[M+H]+	Apigenin	Flavonoids	Flavones	1	42510	37955	34533	21800
pme0376	Negative	271.06	151	272.068	C15H12O5	[M-H]-	Naringenin (5,7,4'-Trihydroxyflavanone)	Flavonoids	Flavanones	1	242900	261540	272530	44757
pme3475	Positive	273.08	153	272.068	C15H12O5	[M+H]+	Butin	Flavonoids	Flavanones	1	200510	178640	153550	36448
mws0914	Negative	271.06	151	272.068	C15H12O5	[M-H]-	Pinobanksin	Flavonoids	Flavanonols	1	317960	319600	317430	63882
pme2960	Positive	273.08	153	272.068	C15H12O5	[M+H]+	Naringenin chalcone	Flavonoids	Chalcones	1	164460	164430	161440	43864
Lmmn003323	Negative	271.23	225.22	272.235	C16H32O3	[M-H]-	2-Hydroxyhexadecanoic acid	Organic acids	Organic acids	2	1139100	1220900	1234400	192810
MWSmce341	Positive	279.16	149.03	278.152	C16H22O4	[M+H]+	Butyl isobutyl phthalate*	Phenolic acids	Phenolic acids	1	21670000	22751000	24149000	16388000
Lmlp012720	Positive	279.16	149.02	278.152	C16H22O4	[M+H]+	Dibutyl phthalate*	Phenolic acids	Phenolic acids	1	20935000	21708000	22079000	16232000
Lmxp011770	Positive	279.16	149.02	278.152	C16H22O4	[M+H]+	Diisobutyl phthalate*	Phenolic acids	Phenolic acids	1	21978000	22724000	21451000	15639000
mws5035	Positive	279.17	120.08	278.163	C15H22N2O3	[M+H]+	L-Leucyl-L-phenylalanine	Amino acids and derivatives	Amino acids and derivatives	1	300700	292660	350970	165720
mws0367	Negative	277.22	277.22	278.225	C18H30O2	[M-H]-	α-Linolenic Acid	Lipids	Free fatty acids	1	39480000	39686000	38147000	15902000
pmb0889	Positive	279.23	95.1	278.225	C18H30O2	[M+H]+	Punicic acid (9Z,11E,13Z-octadecatrienoic acid)	Lipids	Free fatty acids	1	1026900	883370	968570	127300
Lmbn005923	Negative	277.22	59.01	278.225	C18H30O2	[M-H]-	Crepenynic acid	Lipids	Free fatty acids	1	536650	538680	535930	219500
MWSmce692	Negative	277.22	59.01	278.225	C18H30O2	[M-H]-	γ-Linolenic Acid	Lipids	Free fatty acids	1	541120	535450	532510	230980
mws0629	Positive	281.11	166	280.106	C13H16N2O5	[M+H]+	L-Aspartyl-L-Phenylalanine	Amino acids and derivatives	Amino acids and derivatives	1	18046	16877	14864	13987
Lmbn006152	Negative	279.23	59.01	280.24	C18H32O2	[M-H]-	(9Z,11E)-Octadecadienoic acid	Lipids	Free fatty acids	1	79918	77432	84622	17867
mws1491	Negative	279.23	279.23	280.24	C18H32O2	[M-H]-	Linoleic acid	Lipids	Free fatty acids	1	32829000	29372000	36794000	9012300
Hmhp001812	Positive	282.12	136.06	281.112	C11H15N5O4	[M+H]+	2'-O-Methyladenosine	Nucleotides and derivatives	Nucleotides and derivatives	1	677110	721530	725320	164220
YC512118	Positive	282.28	247.24	281.272	C18H35NO	[M+H]+	Oleamide (9-Octadecenamide)	Lipids	Free fatty acids	1	50732	46809	46248	28528
MWSmce495	Negative	281.14	124.02	282.147	C15H22O5	[M-H]-	Octyl gallate	Phenolic acids	Phenolic acids	1	99425	107790	111240	3917.4
mws2623	Negative	281.25	281.25	282.256	C18H34O2	[M-H]-	11-Octadecanoic acid(Vaccenic acid)	Lipids	Free fatty acids	1	38668000	41884000	48035000	9546100
mws0396	Negative	281.25	281.25	282.256	C18H34O2	[M-H]-	Elaidic Acid	Lipids	Free fatty acids	1	46599000	51747000	58162000	12071000
Lmyn012331	Negative	281.25	281.25	282.256	C18H34O2	[M-H]-	Petroselinic acid	Lipids	Free fatty acids	1	41254000	47277000	49988000	10686000
pme1178	Positive	284.1	152	283.092	C10H13N5O5	[M+H]+	Guanosine	Nucleotides and derivatives	Nucleotides and derivatives	1	1028600	1116200	1179600	1570900
Zmzp005934	Positive	284.3	102.09	283.288	C18H37NO	[M+H]+	Stearamide	Alkaloids	Alkaloids	2	88563	85288	83735	54778
mws0918	Negative	283.06	268	284.068	C16H12O5	[M-H]-	Prunetin (5,4'-Dihydroxy-7-methoxyisoflavone)	Flavonoids	Isoflavones	2	20961	25086	26870	12641
mws1505	Negative	283.1	135	284.105	C17H16O4	[M-H]-	Phenethyl caffeate	Phenolic acids	Phenolic acids	2	5959.4	6258	6823.8	4675.3
Lmyn001519	Negative	285.03	133.02	286.032	C11H10O9	[M-H]-	L-Malic acid-2-O-gallate	Phenolic acids	Phenolic acids	1	35547000	38537000	37149000	38805000
Hmbp002730	Positive	287.06	153.01	286.047	C15H10O6	[M+H]+	Isoscutellarein	Flavonoids	Flavones	1	30519	26158	28948	35758
MWSHY0077	Positive	287.06	137.02	286.048	C15H10O6	[M+H]+	Fisetin	Flavonoids	Flavones	2	29938	28478	27645	51842
MWS20143	Positive	287.06	153.02	286.048	C15H10O6	[M+H]+	Luteolin (5,7,3',4'-Tetrahydroxyflavone)	Flavonoids	Flavones	2	30258	28141	30854	39212
Cmxp004977	Positive	289.07	153.02	288.063	C15H12O6	[M+H]+	Isookanin	Flavonoids	Flavanones	2	26941	33104	25780	25081
mws1094	Negative	287.06	259	288.063	C15H12O6	[M-H]-	Aromadendrin (Dihydrokaempferol)	Flavonoids	Flavanonols	1	1146900	1967400	2337400	174080
Hmhn000927	Negative	287.08	125.02	288.085	C12H16O8	[M-H]-	Phloroglucinol-1-O-β-D-glucopyranoside	Phenolic acids	Phenolic acids	2	259220	349440	265950	248690
pmn001686	Negative	287.22	241.22	288.23	C16H32O4	[M-H]-	10,16-Dihydroxypalmitic acid	Lipids	Free fatty acids	1	30474	27004	34944	7718.5
pme0460	Positive	291.09	139.04	290.079	C15H14O6	[M+H]+	Epicatechin	Flavonoids	Flavanols	1	877880	864570	888680	1486600
Lmhn004030	Negative	289.07	151.04	290.079	C15H14O6	[M-H]-	5,7,3',4',5'-Pentahydroxyflavan (Tricetiflavan)	Flavonoids	Flavanols	2	65743	70322	86808	105310
MWSHY0203	Positive	291.09	123.04	290.079	C15H14O6	[M+H]+	Catechin	Flavonoids	Flavanols	1	607060	618640	565500	979740
mws2120	Negative	291.01	247	292.022	C13H8O8	[M-H]-	Brevifolin carboxylic acid	Phenolic acids	Phenolic acids	1	6704500	9372000	6931000	5032000
Zmyn004732	Negative	293.21	185.12	294.219	C18H30O3	[M-H]-	2R-hydroxy-9Z,12Z,15Z-octadecatrienoic acid	Lipids	Free fatty acids	2	296020	297050	290310	24735
Lmbn005443	Negative	293.21	235.17	294.219	C18H30O3	[M-H]-	13-KODE; (9Z,11E)-13-Oxooctadeca-9,11-dienoic acid	Lipids	Free fatty acids	2	61455	63024	58731	20732
Hmqn004825	Negative	293.21	275.2	294.219	C18H30O3	[M-H]-	Rabdosia acid A	Lipids	Free fatty acids	2	84028	80938	74076	23362
pmb2786	Negative	293.21	235.17	294.219	C18H30O3	[M-H]-	9-Hydroxy-10,12,15-octadecatrienoic acid	Lipids	Free fatty acids	1	62333	60109	54731	18648
pmb2787	Negative	293.21	275.1	294.219	C18H30O3	[M-H]-	9-Oxo-10E,12Z-octadecadienoic acid	Lipids	Free fatty acids	1	51871	49183	51070	17562
Zmyn004676	Negative	293.21	113.1	294.219	C18H30O3	[M-H]-	17-Hydroxylinolenic acid	Lipids	Free fatty acids	2	483600	498680	485900	43151
Lmcn009539	Negative	293.25	293.25	294.256	C19H34O2	[M-H]-	E,E,Z-1,3,12-Nonadecatriene-5,14-diol	Lipids	Free fatty acids	1	73915	64301	65334	21211
Lmqp000329	Positive	296.07	104.11	295.056	C8H14N3O7P	[M+H]+	5-Aminoimidazole ribonucleotide	Nucleotides and derivatives	Nucleotides and derivatives	1	1250700	1534400	1391200	70440
Lmhn102068	Negative	295.05	179.03	296.053	C13H12O8	[M-H]-	2-O-Caffeoylmalic acid	Phenolic acids	Phenolic acids	2	694850	726590	560860	366900
Lmbn005369	Negative	295.23	195.14	296.235	C18H32O3	[M-H]-	13(S)-HODE;13(S)-Hydroxyoctadeca-9Z,11E-dienoic acid*	Lipids	Free fatty acids	2	508510	477690	497940	71933
pmb2799	Negative	295.23	195.2	296.235	C18H32O3	[M-H]-	12,13-Epoxy-9-Octadecenoic Acid	Lipids	Free fatty acids	1	55312	52759	53389	12071
Rfmb091	Negative	295.23	195.14	296.235	C18H32O3	[M-H]-	9S-Hydroxy-10E,12Z-octadecadienoic acid*	Lipids	Free fatty acids	2	515610	505050	521550	76831
Lmbn005662	Negative	295.23	171.1	296.235	C18H32O3	[M-H]-	9(10)-EpOME;(9R,10S)-(12Z)-9,10-Epoxyoctadecenoic acid	Lipids	Free fatty acids	1	57102	55492	56103	21633
pme1474	Positive	298.1	136	297.09	C11H15N5O3S	[M+H]+	5'-Deoxy-5'-(methylthio)adenosine	Nucleotides and derivatives	Nucleotides and derivatives	1	13973000	13800000	14195000	3540900
Lmbn009444	Negative	297.24	183.14	298.251	C18H34O3	[M-H]-	Ricinoleic acid	Lipids	Free fatty acids	1	1584200	1596200	1603900	33416
Zmhn003257	Negative	299.06	284.04	300.063	C16H12O6	[M-H]-	5,7,2'-Trhiyroxy-8-methoxyflavone	Flavonoids	Flavones	2	24843	24474	35362	11890
mws0058	Negative	299.06	284	300.063	C16H12O6	[M-H]-	Diosmetin (5,7,3'-Trihydroxy-4'-methoxyflavone)	Flavonoids	Flavanones	2	25743	21472	29420	15037
Zmhn001358	Negative	299.08	137.02	300.084	C13H16O8	[M-H]-	4-O-Glucosyl-4-hydroxybenzoic acid	Phenolic acids	Phenolic acids	2	707450	711520	759400	857580
Lmsn002247	Negative	299.08	137.02	300.085	C13H16O8	[M-H]-	1-O-Salicyloyl-β-D-glucose	Phenolic acids	Phenolic acids	2	661860	715920	681080	828270
Hmtn001302	Negative	299.08	137.02	300.085	C13H16O8	[M-H]-	Glucosyloxybenzoic acid	Phenolic acids	Phenolic acids	2	242850	232630	280220	305360
Cmmn012461	Negative	299.2	299.2	300.209	C20H28O2	[M-H]-	Dehydroabietic acid	Terpenoids	Ditepenoids	2	1125400	1121100	1145100	201550
Zmyn005384	Negative	299.26	253.26	300.266	C18H36O3	[M-H]-	2R-Hydroxyoctadecanoic Acid	Lipids	Free fatty acids	1	167430	165020	185040	71597
MWS4295	Negative	299.26	253.25	300.266	C18H36O3	[M-H]-	DL-2-hydroxystearic acid	Lipids	Free fatty acids	1	168980	169000	177900	71953
Lmqn008288	Negative	299.26	299.26	300.267	C18H36O3	[M-H]-	3-Hydroxyoctadecanoic Acid	Lipids	Free fatty acids	2	1090200	1021300	1128400	206100
pme2246	Negative	301	185.02	302.006	C14H6O8	[M-H]-	Ellagic acid	Tannins	Tannin	1	15639000	17203000	15458000	16657000
Hmyp002315	Positive	303.04	257.04	302.042	C15H10O7	[M+H]+	3,5,7,4'-Tetrahydroxy-Coumaronochromone	Others	Others	2	909270	904220	976450	621620
pme3514	Negative	301.04	151	302.043	C15H10O7	[M-H]-	Morin	Flavonoids	Flavonols	2	682420	714000	734780	394400
Zmpp002571	Positive	303.05	257.05	302.043	C15H10O7	[M+H]+	Robinetin	Flavonoids	Flavonols	2	630230	717850	748500	1319600
MWSHY0029	Positive	303.05	229.05	302.043	C15H10O7	[M+H]+	Quercetin	Flavonoids	Flavonols	2	42602	41018	28626	16365
Cmsp004086	Positive	303.09	229.08	302.079	C16H14O6	[M+H]+	Dihydrokaempferide	Flavonoids	Flavanonols	2	859890	358520	674230	1289000
Hmqn000843	Negative	301.09	123.01	302.1	C13H18O8	[M-H]-	Tachioside	Phenolic acids	Phenolic acids	2	1877800	1863900	1812300	3275600
mws0044	Negative	303.05	125.02	304.058	C15H12O7	[M-H]-	Dihydroquercetin(Taxifolin)	Flavonoids	Flavanonols	2	794040	844580	893710	560210
Hmqn003268	Negative	303.05	151.03	304.059	C15H12O7	[M-H]-	5,7,3',4',5'-Pentahydroxydihydroflavone	Flavonoids	Flavanones	2	57411	67968	78930	68547
Hmdn001963	Negative	305.03	273	306.038	C14H10O8	[M-H]-	Methyl Brevifolincarboxylate	Phenolic acids	Phenolic acids	2	151060	202270	242120	63533
MWSHY0098	Positive	307.08	139.04	306.074	C15H14O7	[M+H]+	Epigallocatechin	Flavonoids	Flavanols	1	1301300	1191900	1263900	1525000
mws0049	Positive	307.08	139	306.074	C15H14O7	[M+H]+	Gallocatechin	Flavonoids	Flavanols	1	2896200	3069300	2981500	4226100
pme1086	Negative	306.08	143	307.084	C10H17N3O6S	[M-H]-	Glutathione reduced form	Amino acids and derivatives	Amino acids and derivatives	1	148890	183500	140570	411830
pmn001610	Negative	307.26	307.3	308.272	C20H36O2	[M-H]-	Eicosadienoic acid	Lipids	Free fatty acids	1	592190	617480	569750	140130
Lmsn004674	Negative	309.1	147.05	310.105	C15H18O7	[M-H]-	1-O-Cinnamoyl-β-D-glucose	Phenolic acids	Phenolic acids	2	5368700	5113000	6010900	8274800
Zmdp001857	Positive	311.12	165.05	310.116	C14H18N2O6	[M+H]+	γ-Glutamyltyrosine	Amino acids and derivatives	Amino acids and derivatives	1	458700	475990	475820	397870
Zmzn003953	Negative	309.2	227.2	310.214	C18H30O4	[M-H]-	13(s)-hydroperoxy-(9z,11e,15z)-octadecatrienoic acid	Lipids	Free fatty acids	1	168870	157660	152780	108770
mws0636	Positive	313.15	166	312.147	C18H20N2O3	[M+H]+	L-Phenylalanyl-L-phenylalanine	Amino acids and derivatives	Amino acids and derivatives	1	18031	21551	17989	8789.1
MWS80006	Negative	311.22	293.21	312.23	C18H32O4	[M-H]-	9-Hydroperoxy-9Z,11E-Octadecadienoic Acid	Lipids	Free fatty acids	2	4733.2	5778.5	2511.5	755.25
Lmbn005287	Negative	311.22	249.22	312.23	C18H32O4	[M-H]-	7S,8S-DiHODE; (9Z,12Z)-(7S,8S)-Dihydroxyoctadeca-9,12-dienoic acid	Lipids	Free fatty acids	2	55420	52508	55749	35449
pmn001689	Negative	311.22	223.17	312.23	C18H32O4	[M-H]-	9-Hydroxy-12-oxo-15(Z)-octadecenoic acid	Lipids	Free fatty acids	1	3502600	3577200	3595300	50116
Lmmn002179	Negative	313.09	107.05	314.1	C14H18O8	[M-H]-	Methyl salicylate-2-O-glucoside	Phenolic acids	Phenolic acids	2	184680	168120	183690	224820
Lmbn007891	Negative	313.24	183.14	314.246	C18H34O4	[M-H]-	Hydroxy ricinoleic acid	Lipids	Free fatty acids	2	631460	647600	621310	21760
Lmqn004838	Negative	315.01	299.99	316.022	C15H8O8	[M-H]-	3-O-Methylellagic acid	Tannins	Tannin	1	1350300	1444100	1627300	449810
pmn001367	Negative	315.07	153.02	316.079	C13H16O9	[M-H]-	Protocatechuic acid-4-O-glucoside	Phenolic acids	Phenolic acids	1	141790	110940	124110	165030
pmb2871	Negative	315.07	153	316.079	C13H16O9	[M-H]-	1-O-Gentisoyl-D-glucoside	Phenolic acids	Phenolic acids	1	140040	158040	130560	171360
Hmtn001120	Negative	315.11	153.06	316.116	C14H20O8	[M-H]-	5-(2-Hydroxyethyl)-2-O-glucosylphenol	Phenolic acids	Phenolic acids	2	117130	138270	125440	155840
Zmtn001661	Negative	315.11	153.02	316.116	C14H20O8	[M-H]-	Vanilloloside	Phenolic acids	Phenolic acids	2	141130	110230	131090	153650
Jmwn002172	Negative	315.11	135.04	316.116	C14H20O8	[M-H]-	3,4-dihydroxyphenylethanol-β-D-glucopyranoside	Phenolic acids	Phenolic acids	2	30886	35454	28557	47001
pmb2221	Positive	318.3	60.1	317.293	C18H39NO3	[M+H]+	4-Hydroxysphinganine	Lipids	Sphingolipids	1	6757500	6548900	6635200	8569900
mws0582	Positive	322.11	130	321.099	C11H19N3O6S	[M+H]+	S-(Methyl)glutathione	Amino acids and derivatives	Amino acids and derivatives	1	942490	1081200	1458300	1493100
pmn001513	Negative	321	125	322.021	C14H10O9	[M-H]-	Digallic Acid	Phenolic acids	Phenolic acids	1	50963000	56385000	58493000	34368000
mws0983	Positive	326.31	62.06	325.298	C20H39NO2	[M+H]+	N-Oleoylethanolamine	Alkaloids	Alkaloids	2	356020	332960	328080	45513
pmn001516	Negative	325.06	125	326.064	C14H14O9	[M-H]-	5-Galloylshikimic acid	Phenolic acids	Phenolic acids	1	9122700	8249200	9134800	15141000
pmn001515	Negative	325.06	93	326.064	C14H14O9	[M-H]-	3-Galloylshikimic acid	Phenolic acids	Phenolic acids	1	1834000	1891600	2059900	3188600
Zmhn002783	Negative	325.06	169.02	326.064	C14H14O9	[M-H]-	5-O-Galloylshikimic acid	Phenolic acids	Phenolic acids	2	12973000	13356000	15037000	21012000
Lmhn002140	Negative	325.06	193.05	326.064	C14H14O9	[M-H]-	Feruloyltartaric acid (Fertaric acid)	Phenolic acids	Phenolic acids	2	258040	317360	234910	94171
Zmhn002301	Negative	325.09	163.04	326.1	C15H18O8	[M-H]-	p-Coumaric acid-4-O-glucoside*	Phenolic acids	Phenolic acids	1	4109000	5012900	4964100	7558300
Hmhn003067	Negative	325.09	119.05	326.1	C15H18O8	[M-H]-	Phenylpropionic acid-O-β-D-glucopyranoside	Phenolic acids	Phenolic acids	1	180980	187890	170230	215270
pmn001419	Negative	325.09	163.04	326.1	C15H18O8	[M-H]-	1-O-[(E)-p-Cumaroyl]-D-glucose*	Phenolic acids	Phenolic acids	1	8453200	8875700	9370300	14208000
Zmzn001549	Negative	325.09	119.05	326.1	C15H18O8	[M-H]-	Ferulic acid-1-O-glucoside	Phenolic acids	Phenolic acids	2	5833700	6488900	6696100	9541800
Smcp000882	Positive	328.13	310.12	327.132	C15H21NO7	[M+H]+	N-benzoyl-2-aminoethyl-β-D-glucopyranoside	Others	Others	2	102900	118820	111540	18284
Hmsn002272	Negative	327.11	165.05	328.116	C15H20O8	[M-H]-	Demethyl coniferin	Phenolic acids	Phenolic acids	2	21015	22280	15512	37564
pmn001691	Negative	327.22	291.2	328.225	C18H32O5	[M-H]-	9,12,13-Trihydroxy-10,15-octadecadienoic acid	Lipids	Free fatty acids	1	61470	58611	61929	13612
pmp000004	Positive	331.08	316.06	330.074	C17H14O7	[M+H]+	4',5,7-Trihydroxy-3',6-dimethoxyflavone (Jaceosidin)	Flavonoids	Flavones	2	9314.2	6453.7	5821.8	11546
Lmtn002565	Negative	329.11	167.03	330.095	C14H18O9	[M-H]-	1-O-Vanilloyl-D-Glucose	Phenolic acids	Phenolic acids	1	405560	377370	421120	601740
Lmmn003663	Negative	329.09	167.04	330.095	C14H18O9	[M-H]-	5-Glucosyloxy-2-Hydroxybenzoic acid methyl ester	Phenolic acids	Phenolic acids	1	1344400	1482100	1429500	1850900
pmn001517	Negative	329.12	167	330.131	C15H22O8	[M-H]-	3,4,5-Trimethoxyphenyl-1-O-Glucoside	Phenolic acids	Phenolic acids	2	2892500	3268200	3338900	4239800
Hmqn003054	Negative	329.23	311.23	330.24	C18H34O5	[M-H]-	9,10,11-Trihydroxy-12-octadecenoic acid	Lipids	Free fatty acids	1	42060	49503	44104	5602.5
pmn001694	Negative	329.23	229.15	330.241	C18H34O5	[M-H]-	9,10,13-Trihydroxy-11-Octadecenoic Acid	Lipids	Free fatty acids	1	455100	474380	477800	68246
Lmbn004240	Negative	329.23	199.13	330.241	C18H34O5	[M-H]-	9,10-Dihydroxy-12,13-epoxyoctadecanoic acid	Lipids	Free fatty acids	1	57469	49368	60482	13442
Lmbn003970	Negative	329.23	211.14	330.241	C18H34O5	[M-H]-	9,12,13-TriHOME; 9(S),12(S),13(S)-Trihydroxy-10(E)-octadecenoic acid	Lipids	Free fatty acids	2	47971	48448	52277	2047.4
Lmfn000604	Negative	331.07	169.01	332.074	C13H16O10	[M-H]-	6-O-Galloyl-D-glucose*	Phenolic acids	Phenolic acids	1	2101300	2220900	2248100	3109400
pmn001518	Negative	331.07	169.01	332.074	C13H16O10	[M-H]-	1-O-Galloyl-D-glucose	Phenolic acids	Phenolic acids	1	7722200	7841900	7934000	14660000
Hmln000873	Negative	331.07	169.01	332.075	C13H16O10	[M-H]-	2-O-Galloyl-D-glucose	Phenolic acids	Phenolic acids	2	2208500	2437300	1668600	6067100
Hmln000659	Negative	331.07	169.01	332.075	C13H16O10	[M-H]-	3-O-Galloyl-D-glucose*	Phenolic acids	Phenolic acids	1	1820500	2176700	2147400	2933400
Jmwn002117	Negative	331.1	153.02	332.111	C14H20O9	[M-H]-	2-(3,4-dihydroxyphenyl)ethanediol 1-O-β-D-glucopyranoside	Phenolic acids	Phenolic acids	2	31551	34037	45227	67251
Lmmn001294	Negative	331.1	153.02	332.111	C14H20O9	[M-H]-	Koaburaside	Phenolic acids	Phenolic acids	2	1122100	1105800	1075500	1848200
Lmqn000432	Negative	333.06	333.06	334.067	C9H19O11P	[M-H]-	1-(sn-Glycero-3-phospho)-1D-myo-inositol	Others	Saccharides and Alcohols	2	135840	77704	195880	75656
pmn001519	Negative	335.04	124	336.048	C15H12O9	[M-H]-	Galloyl Methyl gallate	Phenolic acids	Phenolic acids	1	10229000	9873900	10408000	14468000
Zmhn005413	Negative	335.04	183.03	336.048	C15H12O9	[M-H]-	p-Dimeric galloyl methyl ester	Phenolic acids	Phenolic acids	1	26697000	29734000	30894000	40433000
Lmsn002548	Negative	341.09	161.02	342.095	C15H18O9	[M-H]-	1-O-Caffeoyl-β-D-glucose	Phenolic acids	Phenolic acids	1	2855100	2940900	2931800	4664200
Jmwn002620	Negative	341.09	161.02	342.095	C15H18O9	[M-H]-	Vanillic Acid-4-O-Glucuronide	Phenolic acids	Phenolic acids	1	2654300	2834300	2971800	5326200
Zmhn001793	Negative	341.09	179.03	342.096	C15H18O9	[M-H]-	6-O-Caffeoyl-D-glucose	Phenolic acids	Phenolic acids	2	523310	507650	538420	910990
mws5038	Negative	341.11	89.02	342.116	C12H22O11	[M-H]-	Isomaltulose	Others	Saccharides and Alcohols	1	163320	244410	229120	118780
MA10039641	Negative	341.11	89.02	342.116	C12H22O11	[M-H]-	Lactobiose	Others	Saccharides and Alcohols	1	307230	352830	366040	178000
mws1080	Negative	341.11	179	342.116	C12H22O11	[M-H]-	Galactinol	Others	Saccharides and Alcohols	1	295080	345040	381750	187970
mws0264	Negative	341.11	119	342.116	C12H22O11	[M-H]-	D-Trehalose	Others	Saccharides and Alcohols	1	83089	83576	94068	65649
pme0519	Negative	341.11	119.03	342.116	C12H22O11	[M-H]-	D-Sucrose	Others	Saccharides and Alcohols	1	88577	95976	118640	75130
mws1333	Negative	341.11	113	342.116	C12H22O11	[M-H]-	Melibiose	Others	Saccharides and Alcohols	1	100100	102100	109090	66477
Lmsn000381	Negative	341.11	89.02	342.116	C12H22O11	[M-H]-	D-Maltose	Others	Saccharides and Alcohols	1	167710	212920	150640	134290
pmb2211	Positive	343.3	240.7	342.288	C19H38N2O3	[M+H]+	Cocamidopropyl betaine	Alkaloids	Alkaloids	1	11031	11924	12016	13373
Lmyn001390	Negative	343.03	85.03	344.038	C13H12O11	[M-H]-	Mucic acid-1,4-lactone-5-O-gallate	Phenolic acids	Phenolic acids	1	5807500	6515700	5514700	3019000
Lmyn001220	Negative	343.03	85.03	344.038	C13H12O11	[M-H]-	Mucic acid-1,4-lactone-3-O-gallate	Phenolic acids	Phenolic acids	1	3765800	3612100	2389500	2193400
Lmyn000503	Negative	343.03	85.03	344.038	C13H12O11	[M-H]-	Mucic acid-1,4-lactone-2-O-gallate	Phenolic acids	Phenolic acids	1	207030	136820	188880	106950
Zmlp007578	Positive	345.06	313.03	344.053	C17H12O8	[M+H]+	3,3',4-O-Trimethylellagic acid	Tannins	Tannin	1	990000	956740	1075100	1070500
Lmtn000940	Negative	345.08	139.04	346.09	C14H18O10	[M-H]-	1-O-(3,4-Dihydroxy-5-methoxy-benzoyl)-glucoside	Phenolic acids	Phenolic acids	2	35094	46017	46666	145470
mws1629	Negative	345.12	183.2	346.126	C15H22O9	[M-H]-	Aucubin	Terpenoids	Sesquiterpenoids	2	153980	137210	170110	229010
pmb0981	Positive	348.07	136	347.063	C10H14N5O7P	[M+H]+	Adenosine 5'-monophosphate	Nucleotides and derivatives	Nucleotides and derivatives	1	882990	1196000	1081100	974270
Lmhp011388	Positive	353.27	261.22	352.261	C21H36O4	[M+H]+	2-α-Linolenoyl-glycerol	Lipids	Glycerol ester	1	88460	83414	90018	50685
Lmhp011562	Positive	353.27	261.22	352.261	C21H36O4	[M+H]+	1-α-Linolenoyl-glycerol	Lipids	Glycerol ester	1	599710	616040	625290	162510
Lmhp112042	Positive	355.28	263.24	354.277	C21H38O4	[M+H]+	1-Linoleoylglycerol	Lipids	Glycerol ester	2	60481	69641	63040	17299
Lmhp012042	Positive	355.28	263.24	354.277	C21H38O4	[M+H]+	2-Linoleoylglycerol	Lipids	Glycerol ester	2	13877	10049	11758	8365.8
pmn001620	Negative	355.03	249.04	356.038	C14H12O11	[M-H]-	Chebulic acid	Tannins	Tannin	1	7128700	7496400	7618000	5919000
Hmhn003518	Negative	355.1	175.04	356.111	C16H20O9	[M-H]-	4-O-β-D-glucopyranosylferulic acid	Phenolic acids	Phenolic acids	1	733270	747400	889930	1281400
mws0096	Negative	355.12	340	356.126	C20H20O6	[M-H]-	Piperitol	Lignans and Coumarins	Lignans	2	25172	27278	26523	15655
mws1526	Positive	359.13	197	358.126	C16H22O9	[M+H]+	Sweroside	Terpenoids	Monoterpenoids	2	1125000	1266000	1144600	1337900
mws0097	Negative	357.13	151	358.142	C20H22O6	[M-H]-	Pinoresinol*	Lignans and Coumarins	Lignans	1	744270	844820	762420	1298100
Lmsp004450	Positive	359.15	131.05	358.142	C20H22O6	[M+H]+	Dehydrodiconiferyl alcohol	Phenolic acids	Phenolic acids	1	1048200	1105700	1172900	1619300
Hmlp003129	Positive	359.15	137.06	358.142	C20H22O6	[M+H]+	Matairesinol	Lignans and Coumarins	Lignans	2	34492	36303	31894	27527
Lmdn004267	Negative	357.13	151.04	358.142	C20H22O6	[M-H]-	Epipinoresinol*	Lignans and Coumarins	Lignans	1	614740	632370	682200	1121000
Lmxn007955	Negative	359.08	329.03	360.085	C18H16O8	[M-H]-	Sudachitin	Flavonoids	Flavones	2	92572	97209	96645	50407
MWS20190	Positive	361.09	346.07	360.085	C18H16O8	[M+H]+	5,7,4'-trihydroxy-6,3',5'-trimethoxyisoflavone	Flavonoids	Isoflavones	2	25350	21771	22741	12329
pmb3107	Negative	359.1	182.1	360.106	C15H20O10	[M-H]-	Glucosyringic Acid	Phenolic acids	Phenolic acids	1	413200	431290	417090	451750
Lmyn000716	Negative	361.04	209.03	362.049	C13H14O12	[M-H]-	2-O-Galloylmucic acid	Phenolic acids	Phenolic acids	1	11608000	11511000	11735000	13434000
Cmsn000894	Negative	361.08	211.03	362.084	C14H18O11	[M-H]-	7-O-Galloyl-D-sedoheptulose	Phenolic acids	Phenolic acids	2	49684	58670	43148	36303
mws1562	Negative	361.11	169.05	362.121	C15H22O10	[M-H]-	Catalpol	Terpenoids	Monoterpenoids	2	7802500	7917000	6636700	9439200
Lmgn003073	Negative	735.22	367.11	368.111	C17H20O9	[2M-H]-	5-O-Feruloylquinic acid	Phenolic acids	Phenolic acids	2	28320	25789	23296	54272
pmn001695	Negative	371.1	249.06	372.106	C16H20O10	[M-H]-	Trihydroxycinnamoylquinic acid	Phenolic acids	Phenolic acids	1	2938200	2737100	3084200	3541600
MWSHY0027	Positive	373.13	343.09	372.121	C20H20O7	[M+H]+	Tangeretin (4',5,6,7,8-Pentamethoxyflavone)	Flavonoids	Flavones	1	100830	94031	94733	54346
Zmgp003492	Positive	373.12	105.03	372.121	C20H20O7	[M+H]+	8-Hydroxy-α-conidendrin	Lignans and Coumarins	Lignans	2	43463	34788	39111	45661
mws1574	Negative	373.11	123	374.121	C16H22O10	[M-H]-	Geniposidic acid	Terpenoids	Monoterpenoids	1	380590	318530	316310	197490
mws0232	Positive	377.15	243	376.138	C17H20N4O6	[M+H]+	Riboflavin (Vitamin B2)	Others	Vitamin	1	262760	302350	246050	63915
pme3337	Positive	384.12	252	383.108	C14H17N5O8	[M+H]+	Succinyladenosine	Nucleotides and derivatives	Nucleotides and derivatives	1	3608000	4595400	4362800	2082400
Lmbp003208	Positive	385.12	223.06	384.106	C17H20O10	[M+H]+	Fraxidin-8-O-glucoside	Lignans and Coumarins	Coumarins	2	35028	22467	20773	27847
Lmzn001582	Negative	387.17	207.1	388.174	C18H28O9	[M-H]-	5'-Glucosyloxyjasmanic acid	Phenolic acids	Phenolic acids	2	239090	287050	301270	198490
MWS20200	Positive	391.09	153.02	390.08	C15H18O12	[M+H]+	Mucic acid-dimethyl-2-O-gallate	Phenolic acids	Phenolic acids	2	316400	302760	328260	917720
Lmyn001940	Negative	389.07	237.06	390.08	C15H18O12	[M-H]-	2-O-Galloylmucic acid Dimethyl Ester	Phenolic acids	Phenolic acids	1	639130	755300	786340	1416000
mws0043	Positive	403.14	373.1	402.131	C21H22O8	[M+H]+	Nobiletin (5,6,7,8,3',4'-Hexamethoxyflavone)	Flavonoids	Flavones	1	100130	105390	99025	69130
pmn001399	Negative	405.12	243.1	406.126	C20H22O9	[M-H]-	2,4,6,4'-Tetrahydroxy-stilbene-2-O-glucoside	Others	Stilbene	2	33320	39852	38471	51662
Lmyp005841	Positive	417.12	255.06	416.111	C21H20O9	[M+H]+	Chrysin-7-O-glucoside	Flavonoids	Flavones	2	176870	178080	174950	188180
Lmbp003668	Positive	419.1	287.05	418.09	C20H18O10	[M+H]+	Kaempferol-3-O-arabinoside	Flavonoids	Flavonols	2	650910	737860	678450	1167800
Lmyp004617	Positive	419.13	257.08	418.127	C21H22O9	[M+H]+	Pinocembrin-7-O-glucoside (Pinocembroside)	Flavonoids	Flavanones	1	1333100	1370600	1415000	1876000
Hmcn002743	Negative	417.15	181.04	418.162	C22H26O8	[M-H]-	Lirioresinol A	Lignans and Coumarins	Lignans	2	927950	964010	976680	1492300
MWS20152	Negative	417.16	402.1	418.163	C22H26O8	[M-H]-	Syringaresinol	Lignans and Coumarins	Lignans	2	182630	200390	189060	303660
Lmmn003020	Negative	419.17	404.15	420.178	C22H28O8	[M-H]-	Lyoniresinol	Lignans and Coumarins	Lignans	2	420790	434470	441980	486410
mws2523	Negative	421.08	241.1	422.083	C12H23O14P	[M-H]-	Trehalose 6-phosphate	Others	Saccharides and Alcohols	2	48116	51510	54151	46489
Lmdn000766	Negative	421.14	169.05	422.142	C17H26O12	[M-H]-	Acetylcatalpol	Terpenoids	Monoterpenoids	2	4929000	5207200	6164700	5498800
MWS20149	Positive	433.11	271.07	432.106	C21H20O10	[M+H]+	Apigenin-7-O-α-D-glucopyranoside	Flavonoids	Flavones	2	30925	19839	45416	40078
mws0919	Negative	431.1	285	432.106	C21H20O10	[M-H]-	Kaempferol-3-O-rhamnoside (Afzelin)(Kaempferin)	Flavonoids	Flavonols	1	4695800	4506100	5145700	9138400
MWSslk002	Positive	433.11	271.06	432.106	C21H20O10	[M+H]+	Sophoricoside	Flavonoids	Isoflavones	2	43552	43589	42198	38093
Lmsn002494	Negative	433.04	301	434.049	C19H14O12	[M-H]-	Ellagic acid-4-O-Xyloside	Tannins	Tannin	2	32288000	28156000	37125000	28635000
mws2186	Positive	435.09	303	434.085	C20H18O11	[M+H]+	Avicularin(Quercetin-3-O-α-L-arabinofuranoside)	Flavonoids	Flavonols	1	3565000	4114000	3604400	6161400
Lmdp003509	Positive	435.09	303.06	434.085	C20H18O11	[M+H]+	Quercetin-3-O-xyloside (Reynoutrin)	Flavonoids	Flavonols	2	5325600	5421800	5814200	9116100
mws4183	Negative	433.08	300.03	434.085	C20H18O11	[M-H]-	Quercetin-3-O-arabinoside (Guaijaverin)	Flavonoids	Flavonols	1	2263500	2551100	2497500	3571200
HJN090	Negative	433.11	271.06	434.121	C21H22O10	[M-H]-	Butin-7-O-glucoside	Flavonoids	Flavanones	2	137560	143820	104970	133850
Cmzn005251	Negative	433.11	271.06	434.121	C21H22O10	[M-H]-	6-O-Caffeoylarbutin	Phenolic acids	Phenolic acids	1	1720800	1685900	1878300	2629800
HJN087	Negative	433.12	271.06	434.121	C21H22O10	[M-H]-	Naringenin-4'-O-glucoside	Flavonoids	Flavanones	2	165660	164540	143710	143740
pme1611	Negative	433.11	313	434.121	C21H22O10	[M-H]-	Isohemiphloin	Flavonoids	Flavonoid carbonoside	2	104830	83644	101330	114310
mws1179	Negative	433.11	271	434.121	C21H22O10	[M-H]-	Naringenin-7-O-glucoside (Prunin)	Flavonoids	Flavanones	1	498160	468680	503400	828640
HJN055	Negative	435.13	273.08	436.136	C21H24O10	[M-H]-	Dihydrocharcone-4'-O-glucoside	Flavonoids	Chalcones	1	1213200	1382600	1292300	1669200
mws2118	Negative	435.13	166.7	436.137	C21H24O10	[M-H]-	Phloretin-2'-O-glucoside (Phlorizin)	Flavonoids	Chalcones	1	1040900	1071800	1160000	1424100
pmp000307	Positive	439.16	259.1	438.153	C21H26O10	[M+H]+	Sec-O-glucosylhamaudol	Others	Others	2	251210	268320	274700	334110
mws0355	Negative	441.08	169.02	442.09	C22H18O10	[M-H]-	Catechin gallate*	Flavonoids	Flavanols	1	5661500	5834900	5806600	11479000
Lmhn004960	Negative	441.08	289.07	442.09	C22H18O10	[M-H]-	7-O-Galloyltricetiflavan	Flavonoids	Flavanols	2	3154200	3346400	3166000	6692800
mws1397	Negative	441.08	169	442.09	C22H18O10	[M-H]-	Epicatechin gallate*	Flavonoids	Flavanols	1	4835600	5290200	6011700	11268000
Lmlp003531	Positive	449.11	287.06	448.101	C21H20O11	[M+H]+	Luteolin-3'-O-glucoside	Flavonoids	Flavones	1	1159900	1291200	1508800	2639000
MWSHY0136	Positive	449.11	287.06	448.101	C21H20O11	[M+H]+	Kaempferol-3-O-glucoside (Astragalin)*	Flavonoids	Flavonols	1	4216800	4086900	4256600	6812300
MWSHY0132	Positive	449.11	303.05	448.101	C21H20O11	[M+H]+	Quercetin-3-O-rhamnoside(Quercitrin)	Flavonoids	Flavonols	1	7308600	6773200	6904500	10582000
pme2459	Positive	449.11	287.2	448.101	C21H20O11	[M+H]+	Luteolin-7-O-glucoside (Cynaroside)	Flavonoids	Flavones	2	566800	733390	880310	1487000
Xmyp005654	Positive	449.11	287.06	448.101	C21H20O11	[M+H]+	Kaempferol-4'-O-glucoside*	Flavonoids	Flavonols	1	4256700	4306500	4125500	6605600
MWSHY0165	Positive	449.14	287.1	448.137	C22H24O10	[M+H]+	Isosakuranin*	Flavonoids	Flavonols	2	22894	33301	28745	31578
pmb0550	Positive	449.11	287.06	449.108	C21H21O11+	[M]+	Cyanidin-3-O-glucoside (Kuromanin)	Flavonoids	Anthocyanidins	2	526300	530030	623870	1046100
Lmtn002796	Negative	449.1	287.05	450.116	C21H22O11	[M-H]-	Aromadendrin-7-O-glucoside	Flavonoids	Flavanonols	2	289280	244740	281790	296220
HJN086	Negative	449.11	287.06	450.116	C21H22O11	[M-H]-	Eriodictyol-3'-O-glucoside	Flavonoids	Flavanones	2	1185300	1356300	1126700	1845200
Jmgn004021	Negative	449.11	269.05	450.116	C21H22O11	[M-H]-	6-C-Glucosyl-2-Hydroxynaringenin	Flavonoids	Flavanones	2	147190	134110	149460	138590
mws1361	Negative	449.11	151	450.116	C21H22O11	[M-H]-	Taxifolin-3-O-rhamnoside (Astilbin)	Flavonoids	Flavanonols	2	90136	78949	96848	133980
Lmsn003297	Negative	449.11	287.06	450.116	C21H22O11	[M-H]-	3,4,2',4',6'-Pentahydroxychalcone-4'-O-glucoside	Flavonoids	Chalcones	2	34056	34279	24832	28244
Lmhp008763	Positive	452.28	311.26	451.27	C21H42NO7P	[M+H]+	LysoPE 16:1(2n isomer)	Lipids	LPE	1	1080300	1135000	1156300	40065
Lmhp009034	Positive	452.28	311.26	451.27	C21H42NO7P	[M+H]+	LysoPE 16:1	Lipids	LPE	1	1099300	1102900	1137300	33405
HJN093	Negative	451.09	313.05	452.095	C20H20O12	[M-H]-	2-O-Salicyl-6-O-Galloyl-D-Glucose	Phenolic acids	Phenolic acids	2	37210	18954	27551	36166
HJN041	Negative	451.12	289.07	452.131	C21H24O11	[M-H]-	Epicatechin glucoside	Flavonoids	Flavanols	2	77766	87342	74190	116250
pmd0160	Positive	454.29	313.27	453.286	C21H44NO7P	[M+H]+	LysoPE 16:0(2n isomer)	Lipids	LPE	1	1259800	1233300	1310100	383420
pmb0876	Positive	454.29	313.27	453.286	C21H44NO7P	[M+H]+	LysoPE 16:0	Lipids	LPE	1	9692500	10374000	10236000	6304400
Lmyn004187	Negative	453.01	301	454.017	C21H10O12	[M-H]-	Flavogallonic Acid Dilactone	Phenolic acids	Phenolic acids	1	17977000	18975000	19769000	8304400
pmn001700	Negative	455.35	455.35	456.36	C30H48O3	[M-H]-	24,30-Dihydroxy-12(13)-enolupinol	Terpenoids	Triterpene	1	364380	467150	411010	117410
mws4053	Negative	455.35	455.35	456.36	C30H48O3	[M-H]-	Ursolic acid	Terpenoids	Triterpene	1	359710	495740	414700	123480
MWSHY0094	Positive	459.09	139.04	458.085	C22H18O11	[M+H]+	Gallocatechin gallate	Flavonoids	Flavanols	2	1051200	1031600	1073500	1653300
mws0034	Negative	457.08	169.01	458.085	C22H18O11	[M-H]-	Epigallocatechin-3-gallate	Flavonoids	Flavanols	1	2001500	2155800	2299700	3401800
Lmhn002321	Negative	461.07	167.04	462.08	C21H18O12	[M-H]-	Vnilloylcaffeoyltartaric acid	Phenolic acids	Phenolic acids	2	25139	28064	25053	44975
Lmsn005333	Negative	461.11	169.01	462.116	C22H22O11	[M-H]-	4-O-Galloyl-1-O-Cinnamoyl-β-D-glucose*	Phenolic acids	Phenolic acids	2	1030600	1138700	1040400	1122100
Lmsn005754	Negative	461.11	169.01	462.116	C22H22O11	[M-H]-	1-O-Galloyl-2-O-Cinnamoyl-β-D-glucose	Phenolic acids	Phenolic acids	1	11108000	11094000	12527000	14514000
Lmsn005122	Negative	461.11	169.01	462.116	C22H22O11	[M-H]-	1-O-Galloyl-6-O-Cinnamoyl-β-D-glucose*	Phenolic acids	Phenolic acids	2	838030	801990	705420	812290
Hmdn001667	Negative	463.05	300.99	464.06	C20H16O13	[M-H]-	Ellagic acid-4-O-glucoside	Tannins	Tannin	2	22814000	21950000	21031000	20788000
Zmhp004034	Positive	465.1	303.05	464.095	C21H20O12	[M+H]+	Rhodiolgin	Flavonoids	Flavonols	2	1924600	2358000	1512000	1725300
mws1329	Negative	463.09	300.7	464.095	C21H20O12	[M-H]-	Quercetin-7-O-glucoside	Flavonoids	Flavonols	1	823570	640900	758570	1365000
mws0091	Negative	463.09	300.03	464.095	C21H20O12	[M-H]-	Quercetin-3-O-glucoside (Isoquercitrin)	Flavonoids	Flavonols	1	3680100	4080700	3599300	6933000
Smgp004575	Positive	465.1	303.05	464.095	C21H20O12	[M+H]+	Quercetin-5-O-β-D-glucoside	Flavonoids	Flavonols	2	2333800	2845300	2393000	3782500
Lmdp003286	Positive	465.1	303.06	464.095	C21H20O12	[M+H]+	Isohyperoside	Flavonoids	Flavonols	2	4247000	4832700	4097900	6352100
mws0856	Negative	463.09	301	464.095	C21H20O12	[M-H]-	Quercetin-4'-O-glucoside (Spiraeoside)	Flavonoids	Flavonols	2	3160300	3228000	3363500	6183500
Hmcn001884	Negative	463.09	301.03	464.095	C21H20O12	[M-H]-	6-Hydroxyluteolin 5-glucoside	Flavonoids	Flavones	2	2884500	2829100	2881500	6080000
mws0056	Negative	463.09	316.03	464.095	C21H20O12	[M-H]-	Myricetin-3-O-rhamnoside (Myricitrin)	Flavonoids	Flavonols	1	7219500	8121000	7931500	14045000
pmp001309	Positive	465.1	303.1	464.095	C21H20O12	[M+H]+	6-Hydroxykaempferol-7-O-glucoside	Flavonoids	Flavonols	1	42197000	42935000	43678000	57247000
mws0061	Negative	463.09	300	464.095	C21H20O12	[M-H]-	Quercetin-3-O-galactoside (Hyperin)	Flavonoids	Flavonols	1	5097700	5542400	4930100	10631000
Lmzp002365	Positive	465.14	303.09	464.131	C22H24O11	[M+H]+	Hesperetin-7-O-glucoside	Flavonoids	Flavanones	2	596370	665520	678530	1002800
pme1598	Negative	463.12	301	464.132	C22H24O11	[M-H]-	Hesperetin-5-O-glucoside	Flavonoids	Flavanones	2	2685100	2519900	2758500	5460800
Lmhp009769	Positive	466.29	325.27	465.286	C22H44NO7P	[M+H]+	LysoPE 17:1	Lipids	LPE	1	130150	125090	118310	44498
Lmhp009464	Positive	466.29	325.27	465.286	C22H44NO7P	[M+H]+	LysoPE 17:1(2n isomer)	Lipids	LPE	1	115640	115110	112570	42073
Lmhp010162	Positive	468.31	327.29	467.301	C22H46NO7P	[M+H]+	LysoPE 17:0	Lipids	LPE	2	59221	60482	59081	13559
Lmfn001344	Negative	467.08	169.01	468.09	C20H20O13	[M-H]-	Maplexin C (2,3-Di-O-Galloyl-1,5-Anhydro-D-Glucitol)*	Phenolic acids	Phenolic acids	2	1129500	1100900	623330	1035800
Lmfn001258	Negative	467.08	169.01	468.09	C20H20O13	[M-H]-	Maplexin D (2,4-Di-O-Galloyl-1,5-Anhydro-D-Glucitol)*	Phenolic acids	Phenolic acids	2	841730	1226700	1239900	983420
Hmmp002121	Positive	469.12	317.08	468.113	C23H16O11	[M+H]+	Isorhamnetin-3-O-gallate	Flavonoids	Flavonols	2	677220	805150	887140	587160
Hmjn008136	Negative	469.33	469.33	470.34	C30H46O4	[M-H]-	Camaldulenic acid	Terpenoids	Triterpene	1	181100	250470	186200	121940
pmn001704	Negative	469.33	423.33	470.34	C30H46O4	[M-H]-	2,3-Dihydroxy 5(6),12(13)diene ursolic acid*	Terpenoids	Triterpene	1	4160.1	4363.8	5340.8	3514.7
Lmsn012627	Negative	469.33	423.33	470.34	C30H46O4	[M-H]-	2α,3α-Dihydroxyurs-12,18-dien-28-oic acid*	Terpenoids	Triterpene	1	4645.9	5905.1	6131.8	4844.7
Hmbn005207	Negative	471.35	471.35	472.355	C30H48O4	[M-H]-	Hederagenin	Terpenoids	Triterpene	2	810580	835500	832410	98651
pmn001706	Negative	471.35	471.35	472.355	C30H48O4	[M-H]-	2-Hydroxyoleanolic acid	Terpenoids	Triterpene	1	1927400	1810200	1833600	105650
pmb1912	Positive	474.17	327	473.166	C20H23N7O7	[M+H]+	10-Formyltetrahydrofolic Acid	Alkaloids	Alkaloids	1	156210	156240	190710	165770
pmn001523	Negative	473.04	169	474.043	C21H14O13	[M-H]-	Trigallic acid	Phenolic acids	Phenolic acids	1	2315800	2119300	2373200	1495300
Lmhp008801	Positive	476.28	335.26	475.27	C23H42NO7P	[M+H]+	LysoPE 18:3	Lipids	LPE	1	1866700	1991800	2054500	865950
Lmhp008589	Positive	476.28	335.26	475.27	C23H42NO7P	[M+H]+	LysoPE 18:3(2n isomer)	Lipids	LPE	1	1884700	1752300	1902600	832010
HJAP056	Positive	477.14	315.1	476.131	C23H24O11	[M+H]+	Dihydroxy-dimethoxyflavone-7-O-glucoside	Flavonoids	Flavones	2	14679	8905.7	9166.7	4863.8
pmb0881	Positive	478.29	337.27	477.286	C23H44NO7P	[M+H]+	LysoPE 18:2	Lipids	LPE	2	3370000	3126300	3177800	1321900
pmb0874	Positive	478.29	337.27	477.286	C23H44NO7P	[M+H]+	LysoPE 18:2(2n isomer)	Lipids	LPE	2	10597000	11046000	10644000	11728000
Lmfn003760	Negative	477.07	301.04	478.075	C21H18O13	[M-H]-	Quercetin-4'-O-glucuronide	Flavonoids	Flavonols	2	229540	303790	277150	161720
Zmhn004909	Negative	477.06	169.01	478.075	C21H18O13	[M-H]-	3,4-Digalloylshikimic acid	Phenolic acids	Phenolic acids	2	429230	459080	557590	552210
Lmsn003582	Negative	477.1	169.01	478.111	C22H22O12	[M-H]-	1-O-Galloyl-4-O-p-Coumaroyl-β-D-glucose*	Phenolic acids	Phenolic acids	2	4167600	3348300	2783600	5245000
Lmsn004090	Negative	477.1	169.01	478.111	C22H22O12	[M-H]-	1-O-Galloyl-3-O-p-Coumaroyl-β-D-glucose	Phenolic acids	Phenolic acids	2	1595600	1443900	1577200	1000100
Lmsn003409	Negative	477.1	169.01	478.111	C22H22O12	[M-H]-	1-O-Galloyl-6-O-p-Coumaroyl-β-D-glucose*	Phenolic acids	Phenolic acids	2	2748400	2859600	4246800	4633900
pmn001525	Negative	477.14	169	478.148	C23H26O11	[M-H]-	3,5-Digalloylshikimic acid	Phenolic acids	Phenolic acids	2	768690	822470	896630	1222600
pmb0856	Positive	480.31	339.29	479.301	C23H46NO7P	[M+H]+	LysoPE 18:1(2n isomer)	Lipids	LPE	1	5872100	6195800	6395400	6023400
mws0289	Positive	480.31	339.29	479.301	C23H46NO7P	[M+H]+	LysoPE 18:1	Lipids	LPE	1	3808000	3577200	3766400	1545000
Lmdp002969	Positive	481.1	319.06	480.09	C21H20O13	[M+H]+	Myricetin-3-O-galactoside*	Flavonoids	Flavonols	1	3938600	4205900	3794400	6666100
Lmpp003465	Positive	481.1	319.04	480.09	C21H20O13	[M+H]+	Myricetin-3-O-glucoside*	Flavonoids	Flavonols	1	3551300	3956900	3414000	6673800
Lmfp003403	Positive	481.1	319.05	480.09	C21H20O13	[M+H]+	Quercetagetin-7-O-glucoside	Flavonoids	Flavonols	1	3438700	4126400	4118500	5893800
Lmhp009129	Positive	482.32	184.07	481.317	C23H48NO7P	[M+H]+	LysoPC 15:0(2n isomer)	Lipids	LPC	2	21639	21772	21184	4624.5
pmb2319	Positive	482.32	184.07	481.317	C23H48NO7P	[M+H]+	LysoPC 15:0	Lipids	LPC	2	118740	142320	138080	37072
Lmsn000842	Negative	481.06	301	482.07	C20H18O14	[M-H]-	4,6-(S)-Hexahydroxydiphenoyl-β-D-glucose	Phenolic acids	Phenolic acids	1	664690	736480	641770	1015400
Wmhn001495	Negative	483.08	169.01	484.077	C20H20O14	[M-H]-	1,4-Di-O-Galloyl-D-glucose	Phenolic acids	Phenolic acids	1	40581000	45788000	45110000	62810000
Lmfn000797	Negative	483.08	169.01	484.085	C20H20O14	[M-H]-	2,3-Di-O-Galloyl-D-Glucose*	Phenolic acids	Phenolic acids	2	6403500	6247100	7229300	12735000
MWS20202	Positive	485.09	153.02	484.085	C20H20O14	[M+H]+	1,6-di-O-galloyl-β-D-glucose	Phenolic acids	Phenolic acids	2	1318300	1152500	1474300	1487000
Li512114	Negative	485.36	453.34	486.371	C31H50O4	[M-H]-	Corosolic Acid Methyl Ester	Terpenoids	Triterpene	2	16677	16662	17285	12343
Hmjn003948	Negative	487.35	487.35	488.35	C30H48O5	[M-H]-	Madasiatic acid	Terpenoids	Triterpene	2	152240	168600	157310	7647
HJAP112	Positive	491.11	303.06	490.111	C23H22O12	[M+H]+	Quercetin-3-O-(2''-acetyl)rhamnoside	Flavonoids	Flavonols	1	169110	166690	183120	170840
pmb0736	Positive	493.13	331.08	492.127	C23H24O12	[M+H]+	Tricin-7-O-Glucoside	Flavonoids	Flavones	2	412050	410880	385090	341300
Hmgp002238	Positive	493.14	331.08	492.128	C23H24O12	[M+H]+	Jaceosidin-7-O-Glucoside	Flavonoids	Flavones	2	398140	391200	386980	338070
pmp001270	Positive	494.32	184.07	493.317	C24H48NO7P	[M+H]+	LysoPC 16:1	Lipids	LPC	1	2016500	2048500	2121700	159490
Lmhp008833	Positive	494.32	184.07	493.317	C24H48NO7P	[M+H]+	LysoPC 16:1(2n isomer)	Lipids	LPC	1	624860	670390	670100	366710
Lmsn002937	Negative	493.1	169.01	494.106	C22H22O13	[M-H]-	1-O-Caffeoyl-6-O-galloyl-β-D-glucose	Phenolic acids	Phenolic acids	2	53763	89092	76895	55082
Zmln000668	Negative	493.12	169.01	494.127	C19H26O15	[M-H]-	Monogalloyl-diglucose	Phenolic acids	Phenolic acids	2	351790	396660	370970	626720
pmb0855	Positive	496.34	184.07	495.332	C24H50NO7P	[M+H]+	LysoPC 16:0	Lipids	LPC	1	23576000	24991000	24352000	13273000
pmd0132	Positive	496.34	184.07	495.332	C24H50NO7P	[M+H]+	LysoPC 16:0(2n isomer)	Lipids	LPC	1	2244600	2381500	2494000	610010
Lmyn002145	Negative	495.04	191.02	496.049	C20H16O15	[M-H]-	Mucic acid-1,4-lactone-3,5-di-O-gallate	Phenolic acids	Phenolic acids	2	18196000	19335000	18679000	25094000
Zmhn003297	Negative	495.08	343.07	496.085	C21H20O14	[M-H]-	3-O-Digalloyl quinic acid	Phenolic acids	Phenolic acids	2	19039000	20396000	24582000	5800900
Lmfn001584	Negative	497.09	169.01	498.101	C21H22O14	[M-H]-	Methyl 4,6-di-O-galloyl-D-glucoside	Phenolic acids	Phenolic acids	2	280200	319120	284000	284760
Lmhp010040	Positive	504.31	363.29	503.301	C25H46NO7P	[M+H]+	LysoPE 20:3	Lipids	LPE	2	19943	18363	20154	13422
Lmhp009802	Positive	504.31	363.29	503.301	C25H46NO7P	[M+H]+	LysoPE 20:3(2n isomer)	Lipids	LPE	2	17050	18313	16336	16033
pmb3000	Negative	503.12	341.1	504.127	C24H24O12	[M-H]-	Chrysoeriol-7-O-(6''-acetyl)glucoside	Flavonoids	Flavones	2	44883	61506	55161	65167
mws1589	Negative	503.16	179	504.169	C18H32O16	[M-H]-	D-Panose	Others	Saccharides and Alcohols	2	18299	19205	15249	6337.7
Lmhp008718	Positive	506.32	184.07	505.317	C25H48NO7P	[M+H]+	LysoPC 17:2	Lipids	LPC	2	35539	30942	38027	32835
Lmhp010514	Positive	506.32	365.31	505.317	C25H48NO7P	[M+H]+	LysoPE 20:2(2n isomer)	Lipids	LPE	2	10780	11909	8840.8	11097
Lmhp010757	Positive	506.32	365.31	505.317	C25H48NO7P	[M+H]+	LysoPE 20:2	Lipids	LPE	2	12423	13023	16165	10575
Zmsp004363	Positive	507.12	303.05	506.106	C23H22O13	[M+H]+	Quercetin-3-O-(6''-acetyl)glucoside	Flavonoids	Flavonols	2	22580	15733	14293	32905
Hmln002199	Negative	505.1	300.03	506.107	C23H22O13	[M-H]-	Quercetin-3-O-(6''-acetyl)galactoside	Flavonoids	Flavonols	2	181180	127580	158210	260990
pmp000013	Positive	507.15	345.09	506.142	C24H26O12	[M+H]+	Eupatilin-7-O-glucoside	Flavonoids	Flavones	2	74874	60875	81161	57889
Lmhp009590	Positive	508.34	184.07	507.332	C25H50NO7P	[M+H]+	LysoPC 17:1	Lipids	LPC	1	340400	333800	345130	107410
Lmhp010515	Positive	510.36	184.07	509.348	C25H52NO7P	[M+H]+	LysoPC 17:0(2n isomer)	Lipids	LPC	2	165850	177980	180480	48128
pmb2406	Positive	510.36	184.07	509.348	C25H52NO7P	[M+H]+	LysoPC 17:0	Lipids	LPC	2	110180	134430	132040	31926
Lmhp009526	Positive	515.32	261.22	514.314	C27H46O9	[M+H]+	2-α-Linolenoyl-glycerol-1-O-glucoside	Lipids	Glycerol ester	2	9227.9	13376	6812	8865.5
Lmhp009773	Positive	515.32	261.22	514.314	C27H46O9	[M+H]+	1-α-Linolenoyl-glycerol-3-O-glucoside	Lipids	Glycerol ester	2	10010	10002	8433.8	12007
pmb0854	Positive	518.32	184.07	517.317	C26H48NO7P	[M+H]+	LysoPC 18:3	Lipids	LPC	1	11446000	12707000	13008000	5075600
pmb0865	Positive	518.32	184.07	517.317	C26H48NO7P	[M+H]+	LysoPC 18:3(2n isomer)	Lipids	LPC	1	12416000	12880000	12653000	5141600
pmp001251	Positive	520.34	184.07	519.332	C26H50NO7P	[M+H]+	LysoPC 18:2(2n isomer)	Lipids	LPC	1	20131000	20647000	20388000	19129000
pmp001273	Positive	520.34	184.07	519.332	C26H50NO7P	[M+H]+	LysoPC 18:2	Lipids	LPC	1	16322000	17411000	18398000	8278900
pmn001378	Negative	519.19	357.14	520.194	C26H32O11	[M-H]-	Pinoresinol-4-O-glucoside	Lignans and Coumarins	Lignans	1	388140	415270	415410	471010
Lmhp010190	Positive	522.36	184.07	521.348	C26H52NO7P	[M+H]+	LysoPC 18:1(2n isomer)	Lipids	LPC	1	16732000	17876000	18915000	16220000
pmp001281	Positive	522.36	184.07	521.348	C26H52NO7P	[M+H]+	LysoPC 18:1	Lipids	LPC	1	12830000	13988000	14752000	6725200
mws0126	Positive	524.37	184.07	523.364	C26H54NO7P	[M+H]+	LysoPC 18:0	Lipids	LPC	2	1952600	2073700	2203200	862230
pmd0136	Positive	524.37	184.07	523.364	C26H54NO7P	[M+H]+	LysoPC 18:0(2n isomer)	Lipids	LPC	2	293130	305740	324800	59225
Lmtn003096	Negative	523.21	361.14	524.226	C26H36O11	[M-H]-	Secoisolariciresinol 4-O-glucoside	Lignans and Coumarins	Lignans	1	832610	793900	787280	1014300
pmb0746	Positive	527.15	331.08	526.148	C27H26O11	[M+H]+	Tricin-4'-O-(guaiacylglycerol)ether	Flavonoids	Flavones	2	9428.9	11017	9621.5	7594.2
Lmhp007840	Positive	534.36	184.07	533.348	C27H52NO7P	[M+H]+	LysoPC 19:2	Lipids	LPC	1	67450	59695	66772	6567.6
Lmhp010908	Positive	536.37	184.07	535.364	C27H54NO7P	[M+H]+	LysoPC 19:1	Lipids	LPC	2	38639	43181	43641	33925
pmp001282	Positive	544.34	485.27	543.333	C28H50NO7P	[M+H]+	Propyl 2-(trimethylammonio)ethyl phosphate	Others	Others	1	1448700	1498400	1514900	754370
Lmhp009890	Positive	546.36	184.07	545.348	C28H52NO7P	[M+H]+	LysoPC 20:3	Lipids	LPC	2	86569	86740	95247	98105
Lmhp011549	Positive	550.39	184.07	549.379	C28H56NO7P	[M+H]+	LysoPC 20:1	Lipids	LPC	2	26351	30213	32228	12125
pmp000589	Positive	551.1	303.05	550.096	C24H22O15	[M+H]+	Quercetin-7-O-(6''-malonyl)glucoside	Flavonoids	Flavonols	1	665520	664330	724660	1225900
Hmln002189	Negative	549.09	505.11	550.096	C24H22O15	[M-H]-	Quercetin-3-O-(6''-malonyl)galactoside	Flavonoids	Flavonols	2	258120	342440	315920	519120
mws1138	Positive	551.15	303.04	550.143	C24H26N2O13	[M+H]+	Betanin (Betanidin-5-O-glucoside)	Alkaloids	Plumerane	2	672920	666050	547230	1127100
pmb2922	Negative	565.05	323.1	566.055	C15H24N2O17P2	[M-H]-	Uridine 5'-diphospho-D-glucose	Nucleotides and derivatives	Nucleotides and derivatives	2	989450	1089000	1163300	1870600
pme0434	Negative	577.14	407.1	578.142	C30H26O12	[M-H]-	Procyanidin B2	Tannins	Proanthocyanidins	2	31924	32825	38532	55875
pme0436	Negative	577.14	407.1	578.142	C30H26O12	[M-H]-	Procyanidin B3	Tannins	Proanthocyanidins	2	24112	34143	50754	50748
mws0836	Negative	577.14	425.1	578.142	C30H26O12	[M-H]-	Procyanidin B1	Tannins	Proanthocyanidins	2	29253	32714	40535	34850
pme2493	Positive	579.17	287.1	578.164	C27H30O14	[M+H]+	Kaempferol-3,7-O-dirhamnoside (Kaempferitrin)	Flavonoids	Flavonols	1	280170	283180	319250	366600
Hmcp001829	Positive	595.16	303.04	594.158	C27H30O15	[M+H]+	Quercetin-3,7-Di-O-rhamnoside	Flavonoids	Flavonols	1	728100	952480	1010700	1336300
pmp000593	Positive	595.17	449.1	594.158	C27H30O15	[M+H]+	Luteolin-7-O-rutinoside	Flavonoids	Flavones	2	964170	971710	1049200	1476100
Lmnp002413	Positive	595.17	449.11	594.158	C27H30O15	[M+H]+	Luteolin-6-C-rhamnoside-7-O-glucoside	Flavonoids	Flavonoid carbonoside	2	234780	241080	226290	389090
Lmyn005006	Negative	595.15	287.06	596.153	C30H28O13	[M-H]-	"""Eriodictyol-7-O-(6""""-O-p-coumaroyl)glucoside"""	Flavonoids	Flavanones	1	1703600	1819000	1830600	2604800
MWS0132	Negative	611.15	306.07	612.152	C20H32N6O12S2	[M-H]-	Oxiglutatione	Amino acids and derivatives	Amino acids and derivatives	1	268820	321370	393880	487440
Lmsn006346	Negative	613.12	169.01	614.127	C29H26O15	[M-H]-	1,6-Di-O-galloyl-3-O-Cinnamoyl-β-D-glucose	Phenolic acids	Phenolic acids	1	927450	1003300	975720	1665200
Lmsn006063	Negative	613.12	169.01	614.127	C29H26O15	[M-H]-	1,6-Di-O-galloyl-2-O-Cinnamoyl-β-D-glucose*	Phenolic acids	Phenolic acids	2	252700	233370	265770	428160
Lmsn005877	Negative	613.12	169.01	614.127	C29H26O15	[M-H]-	1,2-Di-O-galloyl-4-O-Cinnamoyl-β-D-glucose*	Phenolic acids	Phenolic acids	2	245980	242460	316430	446980
Lmsn005253	Negative	613.12	169.01	614.127	C29H26O15	[M-H]-	1,2-Di-O-galloyl-3-O-Cinnamoyl-β-D-glucose	Phenolic acids	Phenolic acids	2	43262	36684	37021	52328
Lmsn004534	Negative	613.12	169.01	614.127	C29H26O15	[M-H]-	1,2-Di-O-galloyl-6-O-Cinnamoyl-β-D-glucose	Phenolic acids	Phenolic acids	2	42014	78396	68318	140360
Lmyp003191	Positive	617.08	153.02	616.07	C27H20O17	[M+H]+	Phyllanemblinin A	Tannins	Tannin	2	1696900	2493400	2447300	2788400
Lmyp003139	Positive	617.11	153.02	616.106	C28H24O16	[M+H]+	Quercetin-3-O-(6''-galloyl)galactoside	Flavonoids	Flavonols	2	215910	331870	150750	127360
Lmfp003026	Positive	619.13	153.02	618.122	C28H26O16	[M+H]+	Maplexin H	Tannins	Tannin	1	6339200	8555900	5915500	4730900
Lmsp003729	Positive	627.16	319.05	626.148	C27H30O17	[M+H]+	Myricetin-3-O-rutinoside*	Flavonoids	Flavonols	2	44315	39354	47115	90595
Zmdp003457	Positive	627.16	319.05	626.148	C27H30O17	[M+H]+	Myricetin-3-O-galactoside-3'-O-rhamnoside*	Flavonoids	Flavonols	2	50913	50446	44071	87688
pmn001529	Negative	629.08	169	630.086	C28H22O17	[M-H]-	3,4,5-Tri-O-Galloylshikimic acid	Phenolic acids	Phenolic acids	2	966880	666710	683810	1443300
Lmhn002379	Negative	633.07	301	634.079	C27H22O18	[M-H]-	Strictinin	Tannins	Tannin	1	6596000	8304100	7806600	4995500
Cmhn001271	Negative	633.08	301	634.08	C27H22O18	[M-H]-	Gemin D	Tannins	Tannin	2	986340	735790	834860	711990
Lmyn003256	Negative	633.07	301	634.081	C27H22O18	[M-H]-	Isocorilagin	Tannins	Tannin	1	563450	440520	651170	537320
Lmyn002764	Negative	633.07	301	634.081	C27H22O18	[M-H]-	Phyllanemblinin B	Tannins	Tannin	1	523580	364730	483120	869150
Lmsn002110	Negative	633.07	301	634.081	C27H22O18	[M-H]-	Corilagin	Tannins	Tannin	1	6851900	7379600	7006900	4434500
Lmfn001062	Negative	635.09	169.01	636.096	C27H24O18	[M-H]-	2,4,6-Tri-O-galloyl-D-glucose*	Phenolic acids	Phenolic acids	1	461590	486140	568720	713190
Lmfn001337	Negative	635.09	169.01	636.096	C27H24O18	[M-H]-	1,2,3-Tri-O-galloyl-D-glucose	Phenolic acids	Phenolic acids	2	1178700	1034400	1047600	1482600
Lmsn003023	Negative	635.09	169.01	636.096	C27H24O18	[M-H]-	1,3,6-Tri-O-galloyl-β-D-glucose*	Phenolic acids	Phenolic acids	1	745250	677360	816870	773310
Lmsn003088	Negative	635.09	169.01	636.096	C27H24O18	[M-H]-	1,4,6-Tri-O-galloyl-β-D-glucose*	Phenolic acids	Phenolic acids	1	456790	508640	366260	587040
Hmdp001663	Positive	637.1	153.01	636.097	C27H24O18	[M+H]+	1,2,6-Tri-O-galloyl-glucose	Phenolic acids	Phenolic acids	1	1409600	1178100	1400700	1287800
pmn001533	Negative	645.13	169	646.138	C26H30O19	[M-H]-	2-O-Di-gallic acyl-Glucoside-Glucoside	Phenolic acids	Phenolic acids	2	59397	47168	59258	142870
pmn001630	Negative	651.08	481.1	652.091	C27H24O19	[M-H]-	Chebulanin	Tannins	Tannin	1	2272600	2716600	2556200	691590
Hmln001836	Negative	651.16	489.12	652.164	C29H32O17	[M-H]-	Kaempferol-3-O-(6''-Acetyl)glucosyl-(1→3)-Galactoside	Flavonoids	Flavonols	2	24012	25359	28471	35322
Lmyn001713	Negative	669.09	337.02	670.102	C27H26O20	[M-H]-	Phyllanemblinin D	Tannins	Tannin	1	1946000	1340200	1602000	1308400
Lmhp008744	Positive	677.37	261.22	676.367	C33H56O14	[M+H]+	1-α-Linolenoyl-glycerol-2,3-di-O-glucoside*	Lipids	Glycerol ester	1	21209	21371	15902	15214
Lmyn005812	Negative	675.36	397.14	676.367	C33H56O14	[M-H]-	Gingerglycolipid A	Lipids	Glycerol ester	1	777320	631360	699320	807170
Lmhp008513	Positive	677.37	261.22	676.367	C33H56O14	[M+H]+	2-α-Linolenoyl-glycerol-1,3-di-O-glucoside*	Lipids	Glycerol ester	1	16594	16159	12710	13378
pmp001276	Positive	677.37	677.37	676.367	C33H56O14	[M+H]+	1-Linolenoyl-rac-glycerol-diglucoside	Lipids	Free fatty acids	1	412680	392910	397160	380840
Lmyn006011	Negative	677.38	397.13	678.383	C33H58O14	[M-H]-	Gingerglycolipid B	Lipids	Glycerol ester	2	106180	118260	128120	78955
Lmhp009384	Positive	679.39	263.24	678.383	C33H58O14	[M+H]+	1-Linoleoylglycerol-2,3-di-O-glucoside	Lipids	Glycerol ester	2	4446.9	3964.4	3666.6	2025.1
Lmyn006221	Negative	679.39	397.13	680.398	C33H60O14	[M-H]-	Gingerglycolipid C	Lipids	Glycerol ester	1	117130	112580	106520	79246
HJN094	Negative	729.15	407.07	730.153	C37H30O16	[M-H]-	Galloylprocyanidin B4	Tannins	Proanthocyanidins	2	51615	54480	69600	97217
Hmdp001794	Positive	769.09	303.05	768.118	C35H28O20	[M+H]+	Quercetin-3-O-(2'',3''-digalloyl)-glucoside	Flavonoids	Flavonols	2	211730	245820	254860	198260
Lmyp003031	Positive	783.07	277.03	782.06	C34H22O22	[M+H]+	Emblicanin A	Tannins	Tannin	2	398790	388730	395120	330150
Zmhp004555	Positive	785.08	277.04	784.076	C34H24O22	[M+H]+	Casuariin	Tannins	Tannin	2	621550	435890	474170	552160
Wmhn001788	Negative	785.08	301	786.083	C34H26O22	[M-H]-	Digalloyl-HHDP-glucose	Tannins	Tannin	2	3386300	3495700	3532100	3066700
Hmdp001587	Negative	785.09	301	786.092	C34H26O22	[M-H]-	Tercatain	Tannins	Tannin	2	2889100	3183600	3127700	2883700
pmn001535	Negative	787.1	465.1	788.107	C34H28O22	[M-H]-	1,3,4,6-Tetra-O-Galloyl-D-Glucose	Phenolic acids	Phenolic acids	1	207220	247930	188400	209440
pmn001534	Negative	787.1	617.08	788.107	C34H28O22	[M-H]-	1,2,3,6-Tetra-O-Galloyl-D-Glucose	Phenolic acids	Phenolic acids	1	4845100	4998700	4943600	6431900
Wmhn002043	Negative	803.09	651.08	804.094	C34H28O23	[M-H]-	Digalloyl-chebuloyl-glucose	Tannins	Tannin	2	445480	403170	423900	239580
pmn001633	Negative	803.09	633.1	804.102	C34H28O23	[M-H]-	Digalloylchebuloylglucose	Tannins	Tannin	2	529290	556420	631330	160210
Lmyn002454	Negative	807.09	479.05	808.097	C33H28O24	[M-H]-	Mallonin	Tannins	Tannin	1	36145	44327	48296	16938
Lmsn001955	Negative	935.08	301	936.087	C41H28O26	[M-H]-	Casuarinin	Tannins	Tannin	2	349120	462660	382980	366450
Hmln001664	Negative	951.08	933.07	952.082	C41H28O27	[M-H]-	Geraniinic acid C	Tannins	Tannin	2	3102100	3021000	3384000	3528100
pmn001635	Negative	951.07	933.1	952.082	C41H28O27	[M-H]-	Geraniin	Tannins	Tannin	2	2429800	2776400	3163100	3508800
MWSmce409	Negative	953.09	301	954.097	C41H30O27	[M-H]-	Chebulagic acid	Tannins	Tannin	1	1474900	1381100	1294400	888810
Lmyn003183	Negative	953.09	301	954.097	C41H30O27	[M-H]-	Terchebin	Tannins	Tannin	2	398110	446800	425400	574660
MWS20204	Negative	967.11	301	968.113	C42H32O27	[M-H]-	Methyl chebulagic acid	Tannins	Tannin	2	122770	122600	132590	200750
Lmyn002400	Negative	971.1	633.08	972.108	C41H32O28	[M-H]-	Neochebulagic acid	Tannins	Tannin	1	722650	784200	892680	783780
pmn001623	Negative	985.12	953.1	986.124	C42H34O28	[M-H]-	Methyl neochebulagate	Tannins	Tannin	1	1071800	933830	1107700	395090
Lmyn002530	Negative	989.11	337.02	990.119	C41H34O29	[M-H]-	Carpinusin	Tannins	Tannin	1	3611200	5453000	5758000	7252100
pmn001636	Negative	989.11	337	990.119	C41H34O29	[M-H]-	Chebuloyl neochebuloylgalloylglucose	Tannins	Tannin	1	10956000	10519000	12024000	6605100
Lmyn002467	Negative	1083.12	301	1084.12	C46H36O31	[M-H]-	Putranjivain A	Tannins	Tannin	1	52386	69422	64869	63206
Lmyn003323	Negative	1109.1	301	1110.1	C47H34O32	[M-H]-	Elaeocarpusin	Tannins	Tannin	1	20126	29470	13208	43934
